# Supplementary material for: The genus Aerophilus Szépligeti, 1902 (Hymenoptera, Braconidae, Agathidinae) in China
Source: Biodivers Data J. 2025 Jun 13;13:e157012. doi: 10.3897/BDJ.13.e157012 (PMC12238974; doi:10.3897/BDJ.13.e157012)
Supplement: XML Treatment for Aerophilus brevicaudis [file BDJ.13.e157012-treatment1.xml]

<!DOCTYPE tp:taxon-treatment
  PUBLIC "-//TaxonX//DTD Taxonomic Treatment Publishing DTD v0 20100105//EN" "tax-treatment-NSO.dtd">
<tp:taxon-treatment xmlns:tp="http://www.plazi.org/taxpub"><tp:treatment-meta><mixed-citation publication-type="journal"><person-group><name><surname>Wu</surname><given-names>Qiong</given-names></name><name><surname>Tang</surname><given-names>Pu</given-names></name><name><surname>Fang</surname><given-names>Yu</given-names></name><name><surname>van Achterberg</surname><given-names>Cornelis</given-names></name><name><surname>Chen</surname><given-names>Xue-xin</given-names></name></person-group><article-title>The genus <italic><tp:taxon-name><tp:taxon-name-part taxon-name-part-type="genus" reg="Aerophilus">Aerophilus</tp:taxon-name-part></tp:taxon-name></italic> Szépligeti, 1902 (<tp:taxon-name><tp:taxon-name-part taxon-name-part-type="order">Hymenoptera</tp:taxon-name-part></tp:taxon-name>, <tp:taxon-name><tp:taxon-name-part taxon-name-part-type="family">Braconidae</tp:taxon-name-part></tp:taxon-name>, <tp:taxon-name><tp:taxon-name-part taxon-name-part-type="subfamily">Agathidinae</tp:taxon-name-part></tp:taxon-name>) in China</article-title><source>Biodivers Data J</source><day>13</day><month>06</month><year>2025</year><volume>13</volume><pub-id pub-id-type="doi">10.3897/BDJ.13.e157012</pub-id></mixed-citation></tp:treatment-meta><tp:nomenclature><tp:taxon-name>
            <object-id xmlns:xlink="http://www.w3.org/1999/xlink" content-type="arpha" xlink:type="simple">BC7CF2BF-146C-5A86-9E33-64C984A80849</object-id>
            <tp:taxon-name-part taxon-name-part-type="genus">Aerophilus</tp:taxon-name-part>
            <tp:taxon-name-part taxon-name-part-type="species">brevicaudis</tp:taxon-name-part>
            <object-id xmlns:xlink="http://www.w3.org/1999/xlink" content-type="zoobank" xlink:type="simple" object-id-type="ZooBank">D53D67DE-57CA-4E05-A49E-1CE3301404B8</object-id>
          </tp:taxon-name><tp:taxon-authority>Wu &amp; Tang</tp:taxon-authority><tp:taxon-status xmlns:xlink="http://www.w3.org/1999/xlink" xlink:type="simple">sp. nov.</tp:taxon-status></tp:nomenclature><tp:treatment-sec sec-type="materials"><title>Materials</title><list list-type="alpha-lower" list-content="occurrences"><list-item><p><bold>Type status:</bold> <named-content xmlns:xlink="http://www.w3.org/1999/xlink" content-type="dwc:typeStatus" xlink:type="simple">Holotype</named-content>. <bold>Occurrence:</bold> catalogNumber: <named-content xmlns:xlink="http://www.w3.org/1999/xlink" content-type="dwc:catalogNumber" xlink:type="simple">200614937 (ZJUH)</named-content>; recordedBy: <named-content xmlns:xlink="http://www.w3.org/1999/xlink" content-type="dwc:recordedBy" xlink:type="simple">Zhang Hongying</named-content>; individualCount: <named-content xmlns:xlink="http://www.w3.org/1999/xlink" content-type="dwc:individualCount" xlink:type="simple">1</named-content>; sex: <named-content xmlns:xlink="http://www.w3.org/1999/xlink" content-type="dwc:sex" xlink:type="simple">female</named-content>; lifeStage: <named-content xmlns:xlink="http://www.w3.org/1999/xlink" content-type="dwc:lifeStage" xlink:type="simple">adult</named-content>; occurrenceID: <named-content xmlns:xlink="http://www.w3.org/1999/xlink" content-type="dwc:occurrenceID" xlink:type="simple">4F4BDE06-9929-5E6C-B154-AEA421476243</named-content>; <bold>Location:</bold> country: <named-content xmlns:xlink="http://www.w3.org/1999/xlink" content-type="dwc:country" xlink:type="simple">China</named-content>; stateProvince: <named-content xmlns:xlink="http://www.w3.org/1999/xlink" content-type="dwc:stateProvince" xlink:type="simple">Sichuan</named-content>; county: <named-content xmlns:xlink="http://www.w3.org/1999/xlink" content-type="dwc:county" xlink:type="simple">Pingwu</named-content>; locality: <named-content xmlns:xlink="http://www.w3.org/1999/xlink" content-type="dwc:locality" xlink:type="simple">Baimazhai</named-content>; <bold>Event:</bold> verbatimEventDate: <named-content xmlns:xlink="http://www.w3.org/1999/xlink" content-type="dwc:verbatimEventDate" xlink:type="simple">25.VII.2006</named-content>; <bold>Record Level:</bold> basisOfRecord: <named-content xmlns:xlink="http://www.w3.org/1999/xlink" content-type="dwc:basisOfRecord" xlink:type="simple">PreservedSpecimen</named-content></p></list-item><list-item><p><bold>Type status:</bold> <named-content xmlns:xlink="http://www.w3.org/1999/xlink" content-type="dwc:typeStatus" xlink:type="simple">Paratype</named-content>. <bold>Occurrence:</bold> catalogNumber: <named-content xmlns:xlink="http://www.w3.org/1999/xlink" content-type="dwc:catalogNumber" xlink:type="simple">200612454, 200614933, 200615100, 200615084, 200612448, 200612498, 200615056, 200615067, 200615141, 200614805, 200614313, 200614765, 200614931, 200615000, 200615057, 200615194, 20061486 (ZJUH)</named-content>; recordedBy: <named-content xmlns:xlink="http://www.w3.org/1999/xlink" content-type="dwc:recordedBy" xlink:type="simple">Zhang Hongying</named-content>; individualCount: <named-content xmlns:xlink="http://www.w3.org/1999/xlink" content-type="dwc:individualCount" xlink:type="simple">17</named-content>; sex: <named-content xmlns:xlink="http://www.w3.org/1999/xlink" content-type="dwc:sex" xlink:type="simple">female</named-content>; lifeStage: <named-content xmlns:xlink="http://www.w3.org/1999/xlink" content-type="dwc:lifeStage" xlink:type="simple">adult</named-content>; occurrenceID: <named-content xmlns:xlink="http://www.w3.org/1999/xlink" content-type="dwc:occurrenceID" xlink:type="simple">CA219E10-4B65-5975-A1DB-EAB4400898B0</named-content>; <bold>Location:</bold> country: <named-content xmlns:xlink="http://www.w3.org/1999/xlink" content-type="dwc:country" xlink:type="simple">China</named-content>; stateProvince: <named-content xmlns:xlink="http://www.w3.org/1999/xlink" content-type="dwc:stateProvince" xlink:type="simple">Sichuan</named-content>; county: <named-content xmlns:xlink="http://www.w3.org/1999/xlink" content-type="dwc:county" xlink:type="simple">Pingwu</named-content>; locality: <named-content xmlns:xlink="http://www.w3.org/1999/xlink" content-type="dwc:locality" xlink:type="simple">Baimazhai</named-content>; <bold>Event:</bold> verbatimEventDate: <named-content xmlns:xlink="http://www.w3.org/1999/xlink" content-type="dwc:verbatimEventDate" xlink:type="simple">25.VII.2006</named-content>; <bold>Record Level:</bold> basisOfRecord: <named-content xmlns:xlink="http://www.w3.org/1999/xlink" content-type="dwc:basisOfRecord" xlink:type="simple">PreservedSpecimen</named-content></p></list-item><list-item><p><bold>Type status:</bold> <named-content xmlns:xlink="http://www.w3.org/1999/xlink" content-type="dwc:typeStatus" xlink:type="simple">Paratype</named-content>. <bold>Occurrence:</bold> catalogNumber: <named-content xmlns:xlink="http://www.w3.org/1999/xlink" content-type="dwc:catalogNumber" xlink:type="simple">200612482, 200615039, 200612599, 200614988, 200614800, 200614848 (ZJUH)</named-content>; recordedBy: <named-content xmlns:xlink="http://www.w3.org/1999/xlink" content-type="dwc:recordedBy" xlink:type="simple">Zhang Hongying</named-content>; individualCount: <named-content xmlns:xlink="http://www.w3.org/1999/xlink" content-type="dwc:individualCount" xlink:type="simple">6</named-content>; sex: <named-content xmlns:xlink="http://www.w3.org/1999/xlink" content-type="dwc:sex" xlink:type="simple">female</named-content>; lifeStage: <named-content xmlns:xlink="http://www.w3.org/1999/xlink" content-type="dwc:lifeStage" xlink:type="simple">adult</named-content>; occurrenceID: <named-content xmlns:xlink="http://www.w3.org/1999/xlink" content-type="dwc:occurrenceID" xlink:type="simple">63D0F218-F51B-5B2B-AE7E-B496330E3EB8</named-content>; <bold>Location:</bold> country: <named-content xmlns:xlink="http://www.w3.org/1999/xlink" content-type="dwc:country" xlink:type="simple">China</named-content>; stateProvince: <named-content xmlns:xlink="http://www.w3.org/1999/xlink" content-type="dwc:stateProvince" xlink:type="simple">Sichuan</named-content>; county: <named-content xmlns:xlink="http://www.w3.org/1999/xlink" content-type="dwc:county" xlink:type="simple">Pingwu</named-content>; locality: <named-content xmlns:xlink="http://www.w3.org/1999/xlink" content-type="dwc:locality" xlink:type="simple">Baimazhai</named-content>; <bold>Event:</bold> verbatimEventDate: <named-content xmlns:xlink="http://www.w3.org/1999/xlink" content-type="dwc:verbatimEventDate" xlink:type="simple">25.VII.2006</named-content>; <bold>Record Level:</bold> basisOfRecord: <named-content xmlns:xlink="http://www.w3.org/1999/xlink" content-type="dwc:basisOfRecord" xlink:type="simple">PreservedSpecimen</named-content></p></list-item><list-item><p><bold>Type status:</bold> <named-content xmlns:xlink="http://www.w3.org/1999/xlink" content-type="dwc:typeStatus" xlink:type="simple">Paratype</named-content>. <bold>Occurrence:</bold> catalogNumber: <named-content xmlns:xlink="http://www.w3.org/1999/xlink" content-type="dwc:catalogNumber" xlink:type="simple">200614143, 200614138, 200612570, 200614373, 200612686, 200614206 (ZJUH)</named-content>; recordedBy: <named-content xmlns:xlink="http://www.w3.org/1999/xlink" content-type="dwc:recordedBy" xlink:type="simple">Gao Zhilei</named-content>; individualCount: <named-content xmlns:xlink="http://www.w3.org/1999/xlink" content-type="dwc:individualCount" xlink:type="simple">6</named-content>; sex: <named-content xmlns:xlink="http://www.w3.org/1999/xlink" content-type="dwc:sex" xlink:type="simple">female</named-content>; lifeStage: <named-content xmlns:xlink="http://www.w3.org/1999/xlink" content-type="dwc:lifeStage" xlink:type="simple">adult</named-content>; occurrenceID: <named-content xmlns:xlink="http://www.w3.org/1999/xlink" content-type="dwc:occurrenceID" xlink:type="simple">1AC64E95-5BB6-5A2C-A23E-B15B7F748648</named-content>; <bold>Location:</bold> country: <named-content xmlns:xlink="http://www.w3.org/1999/xlink" content-type="dwc:country" xlink:type="simple">China</named-content>; stateProvince: <named-content xmlns:xlink="http://www.w3.org/1999/xlink" content-type="dwc:stateProvince" xlink:type="simple">Sichuan</named-content>; county: <named-content xmlns:xlink="http://www.w3.org/1999/xlink" content-type="dwc:county" xlink:type="simple">Pingwu</named-content>; locality: <named-content xmlns:xlink="http://www.w3.org/1999/xlink" content-type="dwc:locality" xlink:type="simple">Baimazhai</named-content>; <bold>Event:</bold> verbatimEventDate: <named-content xmlns:xlink="http://www.w3.org/1999/xlink" content-type="dwc:verbatimEventDate" xlink:type="simple">25.VII.2006</named-content>; <bold>Record Level:</bold> basisOfRecord: <named-content xmlns:xlink="http://www.w3.org/1999/xlink" content-type="dwc:basisOfRecord" xlink:type="simple">PreservedSpecimen</named-content></p></list-item><list-item><p><bold>Type status:</bold> <named-content xmlns:xlink="http://www.w3.org/1999/xlink" content-type="dwc:typeStatus" xlink:type="simple">Paratype</named-content>. <bold>Occurrence:</bold> catalogNumber: <named-content xmlns:xlink="http://www.w3.org/1999/xlink" content-type="dwc:catalogNumber" xlink:type="simple">200612645, 200612634, 200614278, 200614245, 200612601, 200612537, 200613516 (ZJUH)</named-content>; recordedBy: <named-content xmlns:xlink="http://www.w3.org/1999/xlink" content-type="dwc:recordedBy" xlink:type="simple">Gao Zhilei</named-content>; individualCount: <named-content xmlns:xlink="http://www.w3.org/1999/xlink" content-type="dwc:individualCount" xlink:type="simple">7</named-content>; sex: <named-content xmlns:xlink="http://www.w3.org/1999/xlink" content-type="dwc:sex" xlink:type="simple">female</named-content>; lifeStage: <named-content xmlns:xlink="http://www.w3.org/1999/xlink" content-type="dwc:lifeStage" xlink:type="simple">adult</named-content>; occurrenceID: <named-content xmlns:xlink="http://www.w3.org/1999/xlink" content-type="dwc:occurrenceID" xlink:type="simple">3F8447BA-A9FB-5126-873A-148F7E6DEB8A</named-content>; <bold>Location:</bold> country: <named-content xmlns:xlink="http://www.w3.org/1999/xlink" content-type="dwc:country" xlink:type="simple">China</named-content>; stateProvince: <named-content xmlns:xlink="http://www.w3.org/1999/xlink" content-type="dwc:stateProvince" xlink:type="simple">Sichuan</named-content>; county: <named-content xmlns:xlink="http://www.w3.org/1999/xlink" content-type="dwc:county" xlink:type="simple">Pingwu</named-content>; locality: <named-content xmlns:xlink="http://www.w3.org/1999/xlink" content-type="dwc:locality" xlink:type="simple">Baimazhai</named-content>; <bold>Event:</bold> verbatimEventDate: <named-content xmlns:xlink="http://www.w3.org/1999/xlink" content-type="dwc:verbatimEventDate" xlink:type="simple">25.VII.2006</named-content>; <bold>Record Level:</bold> basisOfRecord: <named-content xmlns:xlink="http://www.w3.org/1999/xlink" content-type="dwc:basisOfRecord" xlink:type="simple">PreservedSpecimen</named-content></p></list-item></list></tp:treatment-sec><tp:treatment-sec sec-type="Description"><title>Description</title><p>Holotype, female, length of body 6.7 mm, of fore wing 4.0 mm.</p><p><bold>Head.</bold> Antennal segments 33, length of third flagellomere 1.2 times fourth flagellomere, length of third, fourth and penultimate flagellomere 4.0, 3.3 and 2.3 times their width, respectively; length of apical antennal flagellomere 1.4 times as long as penultimate flagellomere; maxillary palp 0.6 times height of head; malar space 2.5 times as long as basal width of mandible; in dorsal view, length of eye 2.5 times temple; ocelli in low triangle, POL:OD:OOL= 7:6:11 (Fig. <xref ref-type="fig" rid="F12923779">1</xref>); face shiny and distinctly rather finely punctate (Fig. <xref ref-type="fig" rid="F12923783">2</xref>); frons with weak medial ridge, shiny with sparse fine punctures; vertex and temple shiny with sparse fine punctures (Fig. <xref ref-type="fig" rid="F12923785">3</xref>).</p><p><bold>Mesosoma.</bold> Length of mesosoma 1.5 times its height; pronotum smooth with carinae anteriorly, finely densely punctate dorso-posteriorly and posterior groove almost smooth; area near lateral carina of mesoscutum crenulate; mesoscutum shiny, sparsely punctate and setose; notauli complete and narrowly crenulate; scutellar sulcus 0.5 times as long as scutellum with 3 carinae; scutellum without subposterior crest, sparsely, but distinctly punctate (Fig. <xref ref-type="fig" rid="F12923777">4</xref>); precoxal sulcus weakly crenulate and narrow; mesopleuron below precoxal sulcus with sparse fine punctures; mesopleuron above precoxal sulcus smooth; metapleuron densely setose, spaced moderately punctate and ventrally rugose (Fig. <xref ref-type="fig" rid="F12923775">5</xref>); propodeum reticulate-rugose with a median longitudinal carina in basal half.</p><p><bold>Wings.</bold> Fore wing: second submarginal medium-sized and triangular; marginal cell narrow; vein SR1 straight; r:3-SR+SR1 = 3:35. Hind wing: vein M+CU 0.7 times as long as vein 1-M (13:19) (Fig. <xref ref-type="fig" rid="F12923773">6</xref>).</p><p><bold>Legs.</bold> Length of hind femur, tibia and basitarsus 3.2, 5.2 and 6.5 times their width, respectively; hind femur (as remainder of legs) with short setae (Fig. <xref ref-type="fig" rid="F12923818">7</xref>l); length of outer and inner spur of middle tibia 0.4 and 0.6 times middle basitarsus, respectively; outer side of middle tibia with 8 pegs; length of outer and inner spur of hind tibia 0.3 and 0.5 times hind basitarsus, respectively; tarsal claws with lobe.</p><p><bold>Metasoma.</bold> Length of first tergite 1.2 times its apical width; first tergite coarsely longitudinally striate; second tergite 1.1 times as long as third tergite, coarsely longitudinally striate with transverse groove; third tergite coarsely longitudinally striate in basal 0.7, smooth in apical 0.3; remainder of metasoma smooth (Fig. <xref ref-type="fig" rid="F12923811">8</xref>); Setose portion of the ovipositor sheath 0.5 times as long as fore wing (Fig. <xref ref-type="fig" rid="F12923771">9</xref>).</p><p><bold>Colour.</bold> Black; fore leg (but coxa, trochanter, femur partly dark brown), middle tarsus and base of hind tarsus brownish-yellow; pterostigma dark brown; wing membrane hyaline, very faintly infuscate in apical fifth (Fig. <xref ref-type="fig" rid="F12923771">9</xref>).</p><p><bold>Variation.</bold> Antennal segments 30–34; outer side of middle tibia with row of 5–7 pegs; length of hind femur 3.0–3.2 times as long as wide; length of body 6.2–7.1 mm, of fore wing 3.9–4.3 mm; fore and middle legs, hind tarsus from brownish-yellow to dark brown in most part.</p></tp:treatment-sec><tp:treatment-sec sec-type="Diagnosis"><title>Diagnosis</title><p>From “brev” (Latin for “short”) and “caud” (Latin for “tail”), because of the short ovipositor sheath.</p></tp:treatment-sec><tp:treatment-sec sec-type="Etymology"><title>Etymology</title><p>This new species is very similar to <italic><tp:taxon-name><tp:taxon-name-part taxon-name-part-type="genus" reg="Lytopylus">L.</tp:taxon-name-part><tp:taxon-name-part taxon-name-part-type="species" reg="romani">romani</tp:taxon-name-part></tp:taxon-name></italic> (Shestakov, 1940), but differs in having the ovipositor sheath distinctly shorter, 0.5 times as long as fore wing; wing membrane almost hyaline; and vein 1-R1 of fore wing distinctly longer than 2-R1.</p></tp:treatment-sec><tp:treatment-sec sec-type="Distribution"><title>Distribution</title><p>China (Sichuan)</p></tp:treatment-sec><tp:treatment-sec sec-type="Biology"><title>Biology</title><p>Unknown.</p></tp:treatment-sec><tp:treatment-sec><!--Section generated to contain objects referenced in tp:taxon-treatment.--><fig id="F12923779" position="float" orientation="portrait"><object-id xmlns:xlink="http://www.w3.org/1999/xlink" content-type="arpha" xlink:type="simple">A8B8764D-AA83-5761-A9D6-45C807A94F70</object-id><object-id xmlns:xlink="http://www.w3.org/1999/xlink" content-type="doi" xlink:type="simple">10.3897/BDJ.13.e157012.figure1</object-id><label>Figure 1.</label><caption><p><italic><tp:taxon-name><tp:taxon-name-part taxon-name-part-type="genus" reg="Aerophilus">Aerophilus</tp:taxon-name-part><tp:taxon-name-part taxon-name-part-type="species" reg="brevicaudis">brevicaudis</tp:taxon-name-part></tp:taxon-name></italic> Wu &amp; Tang, sp. nov., holotype. Head, dorsal aspect. Scale-bar 1 mm.</p></caption><graphic xmlns:xlink="http://www.w3.org/1999/xlink" xlink:href="bdj-13-e157012-g001.jpg" position="float" id="oo_1333722.jpg" orientation="portrait" xlink:type="simple"><uri content-type="original_file" xlink:type="simple">https://binary.pensoft.net/fig/1333722</uri></graphic></fig><fig id="F12923783" position="float" orientation="portrait"><object-id xmlns:xlink="http://www.w3.org/1999/xlink" content-type="arpha" xlink:type="simple">B5379B7E-A4F2-557B-A27A-BA0E40D4E78B</object-id><object-id xmlns:xlink="http://www.w3.org/1999/xlink" content-type="doi" xlink:type="simple">10.3897/BDJ.13.e157012.figure2</object-id><label>Figure 2.</label><caption><p><italic><tp:taxon-name><tp:taxon-name-part taxon-name-part-type="genus" reg="Aerophilus">Aerophilus</tp:taxon-name-part><tp:taxon-name-part taxon-name-part-type="species" reg="brevicaudis">brevicaudis</tp:taxon-name-part></tp:taxon-name></italic> Wu &amp; Tang, sp. nov., holotype. Head, front aspect. Scale-bar 1 mm.</p></caption><graphic xmlns:xlink="http://www.w3.org/1999/xlink" xlink:href="bdj-13-e157012-g002.jpg" position="float" id="oo_1333721.jpg" orientation="portrait" xlink:type="simple"><uri content-type="original_file" xlink:type="simple">https://binary.pensoft.net/fig/1333721</uri></graphic></fig><fig id="F12923785" position="float" orientation="portrait"><object-id xmlns:xlink="http://www.w3.org/1999/xlink" content-type="arpha" xlink:type="simple">658295D2-8E98-58DB-9D44-51EF3AA57CE2</object-id><object-id xmlns:xlink="http://www.w3.org/1999/xlink" content-type="doi" xlink:type="simple">10.3897/BDJ.13.e157012.figure3</object-id><label>Figure 3.</label><caption><p><italic><tp:taxon-name><tp:taxon-name-part taxon-name-part-type="genus" reg="Aerophilus">Aerophilus</tp:taxon-name-part><tp:taxon-name-part taxon-name-part-type="species" reg="brevicaudis">brevicaudis</tp:taxon-name-part></tp:taxon-name></italic> Wu &amp; Tang, sp. nov., holotype. Head, lateral aspect. Scale-bar 1 mm.</p></caption><graphic xmlns:xlink="http://www.w3.org/1999/xlink" xlink:href="bdj-13-e157012-g003.jpg" position="float" id="oo_1333720.jpg" orientation="portrait" xlink:type="simple"><uri content-type="original_file" xlink:type="simple">https://binary.pensoft.net/fig/1333720</uri></graphic></fig><fig id="F12923777" position="float" orientation="portrait"><object-id xmlns:xlink="http://www.w3.org/1999/xlink" content-type="arpha" xlink:type="simple">18C72D2D-EA5A-57FE-823C-4B4CB7821E1D</object-id><object-id xmlns:xlink="http://www.w3.org/1999/xlink" content-type="doi" xlink:type="simple">10.3897/BDJ.13.e157012.figure4</object-id><label>Figure 4.</label><caption><p><italic><tp:taxon-name><tp:taxon-name-part taxon-name-part-type="genus" reg="Aerophilus">Aerophilus</tp:taxon-name-part><tp:taxon-name-part taxon-name-part-type="species" reg="brevicaudis">brevicaudis</tp:taxon-name-part></tp:taxon-name></italic> Wu &amp; Tang, sp. nov., holotype. Mesosoma, dorsal aspect. Scale-bar 1 mm.</p></caption><graphic xmlns:xlink="http://www.w3.org/1999/xlink" xlink:href="bdj-13-e157012-g004.jpg" position="float" id="oo_1333719.jpg" orientation="portrait" xlink:type="simple"><uri content-type="original_file" xlink:type="simple">https://binary.pensoft.net/fig/1333719</uri></graphic></fig><fig id="F12923775" position="float" orientation="portrait"><object-id xmlns:xlink="http://www.w3.org/1999/xlink" content-type="arpha" xlink:type="simple">1CCD8B3E-7DC0-52EF-AFAE-70F6D270C5A0</object-id><object-id xmlns:xlink="http://www.w3.org/1999/xlink" content-type="doi" xlink:type="simple">10.3897/BDJ.13.e157012.figure5</object-id><label>Figure 5.</label><caption><p><italic><tp:taxon-name><tp:taxon-name-part taxon-name-part-type="genus" reg="Aerophilus">Aerophilus</tp:taxon-name-part><tp:taxon-name-part taxon-name-part-type="species" reg="brevicaudis">brevicaudis</tp:taxon-name-part></tp:taxon-name></italic> Wu &amp; Tang, sp. nov., holotype. Mesosoma, lateral aspect. Scale-bar 1 mm.</p></caption><graphic xmlns:xlink="http://www.w3.org/1999/xlink" xlink:href="bdj-13-e157012-g005.jpg" position="float" id="oo_1333718.jpg" orientation="portrait" xlink:type="simple"><uri content-type="original_file" xlink:type="simple">https://binary.pensoft.net/fig/1333718</uri></graphic></fig><fig id="F12923773" position="float" orientation="portrait"><object-id xmlns:xlink="http://www.w3.org/1999/xlink" content-type="arpha" xlink:type="simple">22B112B8-6FE9-562A-B2EA-2D7FAF18832B</object-id><object-id xmlns:xlink="http://www.w3.org/1999/xlink" content-type="doi" xlink:type="simple">10.3897/BDJ.13.e157012.figure6</object-id><label>Figure 6.</label><caption><p><italic><tp:taxon-name><tp:taxon-name-part taxon-name-part-type="genus" reg="Aerophilus">Aerophilus</tp:taxon-name-part><tp:taxon-name-part taxon-name-part-type="species" reg="brevicaudis">brevicaudis</tp:taxon-name-part></tp:taxon-name></italic> Wu &amp; Tang, sp. nov., holotype. Fore wing. Scale-bar 1 mm.</p></caption><graphic xmlns:xlink="http://www.w3.org/1999/xlink" xlink:href="bdj-13-e157012-g006.jpg" position="float" id="oo_1333717.jpg" orientation="portrait" xlink:type="simple"><uri content-type="original_file" xlink:type="simple">https://binary.pensoft.net/fig/1333717</uri></graphic></fig><fig id="F12923818" position="float" orientation="portrait"><object-id xmlns:xlink="http://www.w3.org/1999/xlink" content-type="arpha" xlink:type="simple">841FCF4B-52D0-51BA-91F3-D9B99451C7C9</object-id><object-id xmlns:xlink="http://www.w3.org/1999/xlink" content-type="doi" xlink:type="simple">10.3897/BDJ.13.e157012.figure7</object-id><label>Figure 7.</label><caption><p><italic><tp:taxon-name><tp:taxon-name-part taxon-name-part-type="genus" reg="Aerophilus">Aerophilus</tp:taxon-name-part><tp:taxon-name-part taxon-name-part-type="species" reg="brevicaudis">brevicaudis</tp:taxon-name-part></tp:taxon-name></italic> Wu &amp; Tang, sp. nov., holotype. Hind femur. Scale-bar 1 mm.</p></caption><graphic xmlns:xlink="http://www.w3.org/1999/xlink" xlink:href="bdj-13-e157012-g007.jpg" position="float" id="oo_1333716.jpg" orientation="portrait" xlink:type="simple"><uri content-type="original_file" xlink:type="simple">https://binary.pensoft.net/fig/1333716</uri></graphic></fig><fig id="F12923811" position="float" orientation="portrait"><object-id xmlns:xlink="http://www.w3.org/1999/xlink" content-type="arpha" xlink:type="simple">C6D4B550-1FC0-5A74-AFB8-15D55B384355</object-id><object-id xmlns:xlink="http://www.w3.org/1999/xlink" content-type="doi" xlink:type="simple">10.3897/BDJ.13.e157012.figure8</object-id><label>Figure 8.</label><caption><p><italic><tp:taxon-name><tp:taxon-name-part taxon-name-part-type="genus" reg="Aerophilus">Aerophilus</tp:taxon-name-part><tp:taxon-name-part taxon-name-part-type="species" reg="brevicaudis">brevicaudis</tp:taxon-name-part></tp:taxon-name></italic> Wu &amp; Tang, sp. nov., holotype. Metasoma, dorsal aspect. Scale-bar 1 mm.</p></caption><graphic xmlns:xlink="http://www.w3.org/1999/xlink" xlink:href="bdj-13-e157012-g008.jpg" position="float" id="oo_1333715.jpg" orientation="portrait" xlink:type="simple"><uri content-type="original_file" xlink:type="simple">https://binary.pensoft.net/fig/1333715</uri></graphic></fig><fig id="F12923771" position="float" orientation="portrait"><object-id xmlns:xlink="http://www.w3.org/1999/xlink" content-type="arpha" xlink:type="simple">04D6A44E-D9F2-5CCE-91AA-B0230929840F</object-id><object-id xmlns:xlink="http://www.w3.org/1999/xlink" content-type="doi" xlink:type="simple">10.3897/BDJ.13.e157012.figure9</object-id><label>Figure 9.</label><caption><p><italic><tp:taxon-name><tp:taxon-name-part taxon-name-part-type="genus" reg="Aerophilus">Aerophilus</tp:taxon-name-part><tp:taxon-name-part taxon-name-part-type="species" reg="brevicaudis">brevicaudis</tp:taxon-name-part></tp:taxon-name></italic> Wu &amp; Tang, sp. nov., holotype. Habitus, lateral aspect. Scale-bar 1 mm.</p></caption><graphic xmlns:xlink="http://www.w3.org/1999/xlink" xlink:href="bdj-13-e157012-g009.jpg" position="float" id="oo_1333714.jpg" orientation="portrait" xlink:type="simple"><uri content-type="original_file" xlink:type="simple">https://binary.pensoft.net/fig/1333714</uri></graphic></fig></tp:treatment-sec></tp:taxon-treatment>
