# Supplementary material for: The genus Aerophilus Szépligeti, 1902 (Hymenoptera, Braconidae, Agathidinae) in China
Source: Biodivers Data J. 2025 Jun 13;13:e157012. doi: 10.3897/BDJ.13.e157012 (PMC12238974; doi:10.3897/BDJ.13.e157012)
Supplement: XML Treatment for Aerophilus convexus [file BDJ.13.e157012-treatment2.xml]

<!DOCTYPE tp:taxon-treatment
  PUBLIC "-//TaxonX//DTD Taxonomic Treatment Publishing DTD v0 20100105//EN" "tax-treatment-NSO.dtd">
<tp:taxon-treatment xmlns:tp="http://www.plazi.org/taxpub"><tp:treatment-meta><mixed-citation publication-type="journal"><person-group><name><surname>Wu</surname><given-names>Qiong</given-names></name><name><surname>Tang</surname><given-names>Pu</given-names></name><name><surname>Fang</surname><given-names>Yu</given-names></name><name><surname>van Achterberg</surname><given-names>Cornelis</given-names></name><name><surname>Chen</surname><given-names>Xue-xin</given-names></name></person-group><article-title>The genus <italic><tp:taxon-name><tp:taxon-name-part taxon-name-part-type="genus" reg="Aerophilus">Aerophilus</tp:taxon-name-part></tp:taxon-name></italic> Szépligeti, 1902 (<tp:taxon-name><tp:taxon-name-part taxon-name-part-type="order">Hymenoptera</tp:taxon-name-part></tp:taxon-name>, <tp:taxon-name><tp:taxon-name-part taxon-name-part-type="family">Braconidae</tp:taxon-name-part></tp:taxon-name>, <tp:taxon-name><tp:taxon-name-part taxon-name-part-type="subfamily">Agathidinae</tp:taxon-name-part></tp:taxon-name>) in China</article-title><source>Biodivers Data J</source><day>13</day><month>06</month><year>2025</year><volume>13</volume><pub-id pub-id-type="doi">10.3897/BDJ.13.e157012</pub-id></mixed-citation></tp:treatment-meta><tp:nomenclature><tp:taxon-name>
            <object-id xmlns:xlink="http://www.w3.org/1999/xlink" content-type="arpha" xlink:type="simple">A4DC5E72-5BA9-5BF3-A935-27A954079435</object-id>
            <tp:taxon-name-part taxon-name-part-type="genus">Aerophilus</tp:taxon-name-part>
            <tp:taxon-name-part taxon-name-part-type="species">convexus</tp:taxon-name-part>
            <object-id xmlns:xlink="http://www.w3.org/1999/xlink" content-type="zoobank" xlink:type="simple" object-id-type="ZooBank">5B0CC95A-07A7-4438-AE1A-246C84F3B133</object-id>
          </tp:taxon-name><tp:taxon-authority>Wu &amp; Tang</tp:taxon-authority><tp:taxon-status xmlns:xlink="http://www.w3.org/1999/xlink" xlink:type="simple">sp. nov.</tp:taxon-status></tp:nomenclature><tp:treatment-sec sec-type="materials"><title>Materials</title><list list-type="alpha-lower" list-content="occurrences"><list-item><p><bold>Type status:</bold> <named-content xmlns:xlink="http://www.w3.org/1999/xlink" content-type="dwc:typeStatus" xlink:type="simple">Holotype</named-content>. <bold>Occurrence:</bold> catalogNumber: <named-content xmlns:xlink="http://www.w3.org/1999/xlink" content-type="dwc:catalogNumber" xlink:type="simple">801993 (ZJUH)</named-content>; recordedBy: <named-content xmlns:xlink="http://www.w3.org/1999/xlink" content-type="dwc:recordedBy" xlink:type="simple">He Junhua</named-content>; individualCount: <named-content xmlns:xlink="http://www.w3.org/1999/xlink" content-type="dwc:individualCount" xlink:type="simple">1</named-content>; sex: <named-content xmlns:xlink="http://www.w3.org/1999/xlink" content-type="dwc:sex" xlink:type="simple">female</named-content>; lifeStage: <named-content xmlns:xlink="http://www.w3.org/1999/xlink" content-type="dwc:lifeStage" xlink:type="simple">adult</named-content>; occurrenceID: <named-content xmlns:xlink="http://www.w3.org/1999/xlink" content-type="dwc:occurrenceID" xlink:type="simple">3C37DC2C-2C61-56B5-A913-D2B877D82D01</named-content>; <bold>Location:</bold> country: <named-content xmlns:xlink="http://www.w3.org/1999/xlink" content-type="dwc:country" xlink:type="simple">China</named-content>; stateProvince: <named-content xmlns:xlink="http://www.w3.org/1999/xlink" content-type="dwc:stateProvince" xlink:type="simple">Sichuan</named-content>; county: <named-content xmlns:xlink="http://www.w3.org/1999/xlink" content-type="dwc:county" xlink:type="simple">Guanxian</named-content>; <bold>Event:</bold> verbatimEventDate: <named-content xmlns:xlink="http://www.w3.org/1999/xlink" content-type="dwc:verbatimEventDate" xlink:type="simple">4.VIII.1980</named-content>; <bold>Record Level:</bold> basisOfRecord: <named-content xmlns:xlink="http://www.w3.org/1999/xlink" content-type="dwc:basisOfRecord" xlink:type="simple">PreservedSpecimen</named-content></p></list-item></list></tp:treatment-sec><tp:treatment-sec sec-type="Description"><title>Description</title><p>Holotype, ♀, length of body 4.6 mm, of fore wing 3.9 mm.</p><p><bold>Head.</bold> Antennal segments 35, length of third flagellomere 1.2 times fourth flagellomere, length of third and fourth flagellomere 3.0 and 2.5 times their width, respectively; maxillary palp 0.8 times height of head; malar space 1.5 times as long as basal width of mandible; in dorsal view length of eye 2.1 times temple (Fig. <xref ref-type="fig" rid="F12923897">10</xref>); face distinctly punctate (Fig. <xref ref-type="fig" rid="F12923899">11</xref>); frons without medial ridge, smooth; vertex and temple smooth (Fig. <xref ref-type="fig" rid="F12923910">12</xref>).</p><p><bold>Mesosoma.</bold> Length of mesosoma 1.2 times its height; pronotum finely punctate dorso-posteriorly and posterior groove finely crenulate; area near lateral carina of mesoscutum crenulate; mesoscutum densely punctate and setose; notauli complete and narrowly crenulate; scutellar sulcus 0.5 times as long as scutellum with 3 carinae; scutellum without subposterior crest, shiny, sparsely punctate (Fig. <xref ref-type="fig" rid="F12923912">13</xref>); precoxal sulcus weakly crenulate and narrow; mesopleuron below precoxal sulcus with sparse fine punctures; mesopleuron above precoxal sulcus mostly smooth, finely punctate anteriorly; metapleuron densely setose, spaced moderately punctate and ventrally rugose (Fig. <xref ref-type="fig" rid="F12923922">14</xref>); propodeum reticulate-rugose (Fig. <xref ref-type="fig" rid="F12923912">13</xref>).</p><p><bold>Wings.</bold> Fore wing: second submarginal medium-sized and triangular; marginal cell narrow; vein SR1 straight; r:3-SR+SR1=3:46 (Fig. <xref ref-type="fig" rid="F12923924">15</xref>). Hind wing: vein M+CU 0.9 times as long as vein 1-M (14:16).</p><p><bold>Legs.</bold> Length of hind femur, tibia and basitarsus 3.1, 5.5 and 8.5 times their width, respectively; hind femur (as remainder of legs) with short setae (Fig. <xref ref-type="fig" rid="F12923926">16</xref>); length of outer and inner spur of middle tibia 0.4 and 0.6 times middle basitarsus, respectively; outer side of middle tibia with 12 pegs; length of outer and inner spur of hind tibia 0.3 and 0.5 times hind basitarsus, respectively; tarsal claws with lobe.</p><p><bold>Metasoma.</bold> Length of first tergite 1.2 times its apical width; first tergite coarsely longitudinally striate; second tergite 1.15 times as long as third tergite, coarsely longitudinally striate with transverse groove; third tergite coarsely longitudinally striate in basal 0.7, smooth in apical 0.3; remainder of metasoma smooth (Fig. <xref ref-type="fig" rid="F12923928">17</xref>); ovipositor sheath 0.6 times as long as fore wing.</p><p><bold>Colour.</bold> Black; mandible, palpi, pronotum, mesoscutum, scutellum and mesopleuron orange-brown; head ventrally half, fore and middle legs brownish-yellow (but middle coxa, trochanter, trochantellus and femur partly dark brown); hind leg almost entirely dark brown; pterostigma dark brown; wing membrane subhyaline (Fig. <xref ref-type="fig" rid="F12923939">18</xref>).</p></tp:treatment-sec><tp:treatment-sec sec-type="Diagnosis"><title>Diagnosis</title><p>This new species is very similar to <italic><tp:taxon-name><tp:taxon-name-part taxon-name-part-type="genus" reg="Lytopylus">L.</tp:taxon-name-part><tp:taxon-name-part taxon-name-part-type="species" reg="romani">romani</tp:taxon-name-part></tp:taxon-name></italic> (Shestakov, 1940), but differs in having the mesoscutum distinctly protruding forward; frons without a medial ridge; and length of mesosoma 1.2 times its height.</p></tp:treatment-sec><tp:treatment-sec sec-type="Etymology"><title>Etymology</title><p>From “<tp:taxon-name><tp:taxon-name-part taxon-name-part-type="genus" reg="Aerophilus"/><tp:taxon-name-part taxon-name-part-type="species" reg="convexus">convexus</tp:taxon-name-part></tp:taxon-name>” (Latin for “convex”), because of the convex mesoscutum.</p></tp:treatment-sec><tp:treatment-sec sec-type="Distribution"><title>Distribution</title><p>China (Sichuan)</p></tp:treatment-sec><tp:treatment-sec sec-type="Biology"><title>Biology</title><p>Unknown.</p></tp:treatment-sec><tp:treatment-sec><!--Section generated to contain objects referenced in tp:taxon-treatment.--><fig id="F12923897" position="float" orientation="portrait"><object-id xmlns:xlink="http://www.w3.org/1999/xlink" content-type="arpha" xlink:type="simple">0A9BA019-97C2-5DB6-AE96-374F9A42E48A</object-id><object-id xmlns:xlink="http://www.w3.org/1999/xlink" content-type="doi" xlink:type="simple">10.3897/BDJ.13.e157012.figure10</object-id><label>Figure 10.</label><caption><p><italic><tp:taxon-name><tp:taxon-name-part taxon-name-part-type="genus" reg="Aerophilus">Aerophilus</tp:taxon-name-part><tp:taxon-name-part taxon-name-part-type="species" reg="convexus">convexus</tp:taxon-name-part></tp:taxon-name></italic> Wu &amp; Tang, sp. nov., holotype. Head, dorsal aspect. Scale-bar 1 mm.</p></caption><graphic xmlns:xlink="http://www.w3.org/1999/xlink" xlink:href="bdj-13-e157012-g010.jpg" position="float" id="oo_1311789.jpg" orientation="portrait" xlink:type="simple"><uri content-type="original_file" xlink:type="simple">https://binary.pensoft.net/fig/1311789</uri></graphic></fig><fig id="F12923899" position="float" orientation="portrait"><object-id xmlns:xlink="http://www.w3.org/1999/xlink" content-type="arpha" xlink:type="simple">E4E54C71-730E-5270-AF69-BE9882839A0C</object-id><object-id xmlns:xlink="http://www.w3.org/1999/xlink" content-type="doi" xlink:type="simple">10.3897/BDJ.13.e157012.figure11</object-id><label>Figure 11.</label><caption><p><italic><tp:taxon-name><tp:taxon-name-part taxon-name-part-type="genus" reg="Aerophilus">Aerophilus</tp:taxon-name-part><tp:taxon-name-part taxon-name-part-type="species" reg="convexus">convexus</tp:taxon-name-part></tp:taxon-name></italic> Wu &amp; Tang, sp. nov., holotype. Head, front aspect. Scale-bar 1 mm.</p></caption><graphic xmlns:xlink="http://www.w3.org/1999/xlink" xlink:href="bdj-13-e157012-g011.jpg" position="float" id="oo_1311790.jpg" orientation="portrait" xlink:type="simple"><uri content-type="original_file" xlink:type="simple">https://binary.pensoft.net/fig/1311790</uri></graphic></fig><fig id="F12923910" position="float" orientation="portrait"><object-id xmlns:xlink="http://www.w3.org/1999/xlink" content-type="arpha" xlink:type="simple">625FECBA-5872-5F17-B40B-FACD40EDEA68</object-id><object-id xmlns:xlink="http://www.w3.org/1999/xlink" content-type="doi" xlink:type="simple">10.3897/BDJ.13.e157012.figure12</object-id><label>Figure 12.</label><caption><p><italic><tp:taxon-name><tp:taxon-name-part taxon-name-part-type="genus" reg="Aerophilus">Aerophilus</tp:taxon-name-part><tp:taxon-name-part taxon-name-part-type="species" reg="convexus">convexus</tp:taxon-name-part></tp:taxon-name></italic> Wu &amp; Tang, sp. nov., holotype. Head, lateral aspect. Scale-bar 1 mm.</p></caption><graphic xmlns:xlink="http://www.w3.org/1999/xlink" xlink:href="bdj-13-e157012-g012.jpg" position="float" id="oo_1311791.jpg" orientation="portrait" xlink:type="simple"><uri content-type="original_file" xlink:type="simple">https://binary.pensoft.net/fig/1311791</uri></graphic></fig><fig id="F12923912" position="float" orientation="portrait"><object-id xmlns:xlink="http://www.w3.org/1999/xlink" content-type="arpha" xlink:type="simple">70153C81-EF12-5BC7-9A17-70716BFC8E63</object-id><object-id xmlns:xlink="http://www.w3.org/1999/xlink" content-type="doi" xlink:type="simple">10.3897/BDJ.13.e157012.figure13</object-id><label>Figure 13.</label><caption><p><italic><tp:taxon-name><tp:taxon-name-part taxon-name-part-type="genus" reg="Aerophilus">Aerophilus</tp:taxon-name-part><tp:taxon-name-part taxon-name-part-type="species" reg="convexus">convexus</tp:taxon-name-part></tp:taxon-name></italic> Wu &amp; Tang, sp. nov., holotype. Mesosoma, dorsal aspect. Scale-bar 1 mm.</p></caption><graphic xmlns:xlink="http://www.w3.org/1999/xlink" xlink:href="bdj-13-e157012-g013.jpg" position="float" id="oo_1311792.jpg" orientation="portrait" xlink:type="simple"><uri content-type="original_file" xlink:type="simple">https://binary.pensoft.net/fig/1311792</uri></graphic></fig><fig id="F12923922" position="float" orientation="portrait"><object-id xmlns:xlink="http://www.w3.org/1999/xlink" content-type="arpha" xlink:type="simple">9E0F4E2A-0A2E-529C-BF79-AB7D40EB155A</object-id><object-id xmlns:xlink="http://www.w3.org/1999/xlink" content-type="doi" xlink:type="simple">10.3897/BDJ.13.e157012.figure14</object-id><label>Figure 14.</label><caption><p><italic><tp:taxon-name><tp:taxon-name-part taxon-name-part-type="genus" reg="Aerophilus">Aerophilus</tp:taxon-name-part><tp:taxon-name-part taxon-name-part-type="species" reg="convexus">convexus</tp:taxon-name-part></tp:taxon-name></italic> Wu &amp; Tang, sp. nov., holotype. Mesosoma, lateral aspect. Scale-bar 1 mm.</p></caption><graphic xmlns:xlink="http://www.w3.org/1999/xlink" xlink:href="bdj-13-e157012-g014.jpg" position="float" id="oo_1311793.jpg" orientation="portrait" xlink:type="simple"><uri content-type="original_file" xlink:type="simple">https://binary.pensoft.net/fig/1311793</uri></graphic></fig><fig id="F12923924" position="float" orientation="portrait"><object-id xmlns:xlink="http://www.w3.org/1999/xlink" content-type="arpha" xlink:type="simple">04F3B868-7867-5FB9-BD66-088B695057EB</object-id><object-id xmlns:xlink="http://www.w3.org/1999/xlink" content-type="doi" xlink:type="simple">10.3897/BDJ.13.e157012.figure15</object-id><label>Figure 15.</label><caption><p><italic><tp:taxon-name><tp:taxon-name-part taxon-name-part-type="genus" reg="Aerophilus">Aerophilus</tp:taxon-name-part><tp:taxon-name-part taxon-name-part-type="species" reg="convexus">convexus</tp:taxon-name-part></tp:taxon-name></italic> Wu &amp; Tang, sp. nov., holotype. Fore wing. Scale-bar 1 mm.</p></caption><graphic xmlns:xlink="http://www.w3.org/1999/xlink" xlink:href="bdj-13-e157012-g015.jpg" position="float" id="oo_1311794.jpg" orientation="portrait" xlink:type="simple"><uri content-type="original_file" xlink:type="simple">https://binary.pensoft.net/fig/1311794</uri></graphic></fig><fig id="F12923926" position="float" orientation="portrait"><object-id xmlns:xlink="http://www.w3.org/1999/xlink" content-type="arpha" xlink:type="simple">1114FB17-A357-51D1-8A94-B2FC9B718653</object-id><object-id xmlns:xlink="http://www.w3.org/1999/xlink" content-type="doi" xlink:type="simple">10.3897/BDJ.13.e157012.figure16</object-id><label>Figure 16.</label><caption><p><italic><tp:taxon-name><tp:taxon-name-part taxon-name-part-type="genus" reg="Aerophilus">Aerophilus</tp:taxon-name-part><tp:taxon-name-part taxon-name-part-type="species" reg="convexus">convexus</tp:taxon-name-part></tp:taxon-name></italic> Wu &amp; Tang, sp. nov., holotype. Hind femur. Scale-bar 0.5 mm.</p></caption><graphic xmlns:xlink="http://www.w3.org/1999/xlink" xlink:href="bdj-13-e157012-g016.jpg" position="float" id="oo_1311795.jpg" orientation="portrait" xlink:type="simple"><uri content-type="original_file" xlink:type="simple">https://binary.pensoft.net/fig/1311795</uri></graphic></fig><fig id="F12923928" position="float" orientation="portrait"><object-id xmlns:xlink="http://www.w3.org/1999/xlink" content-type="arpha" xlink:type="simple">69783A31-640B-5F23-B954-75D4A1195765</object-id><object-id xmlns:xlink="http://www.w3.org/1999/xlink" content-type="doi" xlink:type="simple">10.3897/BDJ.13.e157012.figure17</object-id><label>Figure 17.</label><caption><p><italic><tp:taxon-name><tp:taxon-name-part taxon-name-part-type="genus" reg="Aerophilus">Aerophilus</tp:taxon-name-part><tp:taxon-name-part taxon-name-part-type="species" reg="convexus">convexus</tp:taxon-name-part></tp:taxon-name></italic> Wu &amp; Tang, sp. nov., holotype. Metasoma, dorsal aspect. Scale-bar 1 mm.</p></caption><graphic xmlns:xlink="http://www.w3.org/1999/xlink" xlink:href="bdj-13-e157012-g017.jpg" position="float" id="oo_1311796.jpg" orientation="portrait" xlink:type="simple"><uri content-type="original_file" xlink:type="simple">https://binary.pensoft.net/fig/1311796</uri></graphic></fig><fig id="F12923939" position="float" orientation="portrait"><object-id xmlns:xlink="http://www.w3.org/1999/xlink" content-type="arpha" xlink:type="simple">47D5BB5D-0BAF-5D0B-9EEE-0A99D4F026D9</object-id><object-id xmlns:xlink="http://www.w3.org/1999/xlink" content-type="doi" xlink:type="simple">10.3897/BDJ.13.e157012.figure18</object-id><label>Figure 18.</label><caption><p><italic><tp:taxon-name><tp:taxon-name-part taxon-name-part-type="genus" reg="Aerophilus">Aerophilus</tp:taxon-name-part><tp:taxon-name-part taxon-name-part-type="species" reg="convexus">convexus</tp:taxon-name-part></tp:taxon-name></italic> Wu &amp; Tang, sp. nov., holotype. Habitus, lateral aspect. Scale-bar 1 mm.</p></caption><graphic xmlns:xlink="http://www.w3.org/1999/xlink" xlink:href="bdj-13-e157012-g018.jpg" position="float" id="oo_1311802.jpg" orientation="portrait" xlink:type="simple"><uri content-type="original_file" xlink:type="simple">https://binary.pensoft.net/fig/1311802</uri></graphic></fig></tp:treatment-sec></tp:taxon-treatment>
