# Supplementary material for: The genus Aerophilus Szépligeti, 1902 (Hymenoptera, Braconidae, Agathidinae) in China
Source: Biodivers Data J. 2025 Jun 13;13:e157012. doi: 10.3897/BDJ.13.e157012 (PMC12238974; doi:10.3897/BDJ.13.e157012)
Supplement: XML Treatment for Aerophilus romani [file BDJ.13.e157012-treatment3.xml]

<!DOCTYPE tp:taxon-treatment
  PUBLIC "-//TaxonX//DTD Taxonomic Treatment Publishing DTD v0 20100105//EN" "tax-treatment-NSO.dtd">
<tp:taxon-treatment xmlns:tp="http://www.plazi.org/taxpub"><tp:treatment-meta><mixed-citation publication-type="journal"><person-group><name><surname>Wu</surname><given-names>Qiong</given-names></name><name><surname>Tang</surname><given-names>Pu</given-names></name><name><surname>Fang</surname><given-names>Yu</given-names></name><name><surname>van Achterberg</surname><given-names>Cornelis</given-names></name><name><surname>Chen</surname><given-names>Xue-xin</given-names></name></person-group><article-title>The genus <italic><tp:taxon-name><tp:taxon-name-part taxon-name-part-type="genus" reg="Aerophilus">Aerophilus</tp:taxon-name-part></tp:taxon-name></italic> Szépligeti, 1902 (<tp:taxon-name><tp:taxon-name-part taxon-name-part-type="order">Hymenoptera</tp:taxon-name-part></tp:taxon-name>, <tp:taxon-name><tp:taxon-name-part taxon-name-part-type="family">Braconidae</tp:taxon-name-part></tp:taxon-name>, <tp:taxon-name><tp:taxon-name-part taxon-name-part-type="subfamily">Agathidinae</tp:taxon-name-part></tp:taxon-name>) in China</article-title><source>Biodivers Data J</source><day>13</day><month>06</month><year>2025</year><volume>13</volume><pub-id pub-id-type="doi">10.3897/BDJ.13.e157012</pub-id></mixed-citation></tp:treatment-meta><tp:nomenclature><tp:taxon-name>
            <object-id xmlns:xlink="http://www.w3.org/1999/xlink" content-type="arpha" xlink:type="simple">504AF055-582E-55E8-A66F-9AA743BC57C8</object-id>
            <tp:taxon-name-part taxon-name-part-type="genus">Aerophilus</tp:taxon-name-part>
            <tp:taxon-name-part taxon-name-part-type="species">romani</tp:taxon-name-part>
          </tp:taxon-name><tp:taxon-authority>(Shestakov 1940)</tp:taxon-authority><tp:nomenclature-citation-list><tp:nomenclature-citation><tp:taxon-name>
                <tp:taxon-name-part taxon-name-part-type="genus" reg="Microdus">Microdus</tp:taxon-name-part>
                <tp:taxon-name-part taxon-name-part-type="species" reg="romani">romani</tp:taxon-name-part>
              </tp:taxon-name><comment> <xref ref-type="bibr" rid="B12792090">Shestakov 1940</xref>: 14.</comment></tp:nomenclature-citation><tp:nomenclature-citation><tp:taxon-name>
                <tp:taxon-name-part taxon-name-part-type="genus" reg="Agathis">Agathis</tp:taxon-name-part>
                <tp:taxon-name-part taxon-name-part-type="species" reg="romani">romani</tp:taxon-name-part>
              </tp:taxon-name><comment>: <italic><xref ref-type="bibr" rid="B12792099">Shenefelt 1970</xref></italic>: 351.</comment></tp:nomenclature-citation><tp:nomenclature-citation><tp:taxon-name>
                <tp:taxon-name-part taxon-name-part-type="genus" reg="Bassus">Bassus</tp:taxon-name-part>
                <tp:taxon-name-part taxon-name-part-type="species" reg="romani">romani</tp:taxon-name-part>
              </tp:taxon-name><comment>: <italic><xref ref-type="bibr" rid="B12792037">Sharkey 1998</xref></italic>: 528; <xref ref-type="bibr" rid="B12789864">Chen and Yang 2006</xref>: 87.</comment></tp:nomenclature-citation><tp:nomenclature-citation><tp:taxon-name>
                <tp:taxon-name-part taxon-name-part-type="genus" reg="Lytopylus">Lytopylus</tp:taxon-name-part>
                <tp:taxon-name-part taxon-name-part-type="species" reg="romani">romani</tp:taxon-name-part>
              </tp:taxon-name><comment>: <xref ref-type="bibr" rid="B12792163">van Achterberg and Long 2010</xref>: 93; <xref ref-type="bibr" rid="B12792059">Sharkey and Clutts 2011</xref>: 127.</comment></tp:nomenclature-citation><tp:nomenclature-citation><tp:taxon-name>
                <tp:taxon-name-part taxon-name-part-type="genus" reg="Bassus">Bassus</tp:taxon-name-part>
                <tp:taxon-name-part taxon-name-part-type="species" reg="ater">ater</tp:taxon-name-part>
              </tp:taxon-name><comment> <xref ref-type="bibr" rid="B12791888">Chou and Sharkey 1989</xref>: 155. Synonymised by Sharkey (1998).</comment></tp:nomenclature-citation><tp:nomenclature-citation><tp:taxon-name>
                <tp:taxon-name-part taxon-name-part-type="genus" reg="Agathis">Agathis</tp:taxon-name-part>
                <tp:taxon-name-part taxon-name-part-type="species" reg="burmensis">burmensis</tp:taxon-name-part>
              </tp:taxon-name><comment> <xref ref-type="bibr" rid="B12789319">Bhat and Gupta 1977</xref>: 142. Synonymised by <xref ref-type="bibr" rid="B12792068">Sharkey et al. (2011)</xref>, <xref ref-type="bibr" rid="B12792059">Sharkey and Clutts (2011)</xref> and Sharkey and Clutts (2011).</comment></tp:nomenclature-citation><tp:nomenclature-citation><tp:taxon-name>
                <tp:taxon-name-part taxon-name-part-type="genus" reg="Aerophilus"/>
                <tp:taxon-name-part taxon-name-part-type="species" reg="romani"/>
              </tp:taxon-name><comment><italic><tp:taxon-name><tp:taxon-name-part taxon-name-part-type="genus" reg="Agathis">Agathis</tp:taxon-name-part><tp:taxon-name-part taxon-name-part-type="species" reg="ebula">ebula</tp:taxon-name-part></tp:taxon-name></italic> <xref ref-type="bibr" rid="B12791953">Nixon 1950</xref>: 469.</comment></tp:nomenclature-citation><tp:nomenclature-citation><tp:taxon-name>
                <tp:taxon-name-part taxon-name-part-type="genus" reg="Bassus">Bassus</tp:taxon-name-part>
                <tp:taxon-name-part taxon-name-part-type="species" reg="ebulus">ebulus</tp:taxon-name-part>
              </tp:taxon-name><comment>: <italic><xref ref-type="bibr" rid="B12791888">Chou and Sharkey 1989</xref></italic>: 158. Synonymised by <xref ref-type="bibr" rid="B12792037">Sharkey (1998)</xref>.</comment></tp:nomenclature-citation><tp:nomenclature-citation><tp:taxon-name>
                <tp:taxon-name-part taxon-name-part-type="genus" reg="Lytopylus">Lytopylus</tp:taxon-name-part>
                <tp:taxon-name-part taxon-name-part-type="species" reg="ebulus">ebulus</tp:taxon-name-part>
              </tp:taxon-name><comment>: <italic><xref ref-type="bibr" rid="B12792059">Sharkey and Clutts 2011</xref></italic>: 126 (reinstated).</comment></tp:nomenclature-citation><tp:nomenclature-citation><tp:taxon-name>
                <tp:taxon-name-part taxon-name-part-type="genus" reg="Aerophilus">Aerophilus</tp:taxon-name-part>
                <tp:taxon-name-part taxon-name-part-type="species" reg="ebulus">ebulus</tp:taxon-name-part>
              </tp:taxon-name><comment>: <italic><xref ref-type="bibr" rid="B12792050">Sharkey et al. 2016</xref></italic>: 54. <bold>syn. n.</bold></comment></tp:nomenclature-citation></tp:nomenclature-citation-list></tp:nomenclature><tp:treatment-sec sec-type="materials"><title>Materials</title><list list-type="alpha-lower" list-content="occurrences"><list-item><p><bold>Type status:</bold> <named-content xmlns:xlink="http://www.w3.org/1999/xlink" content-type="dwc:typeStatus" xlink:type="simple">Holotype</named-content>. <bold>Occurrence:</bold> lifeStage: <named-content xmlns:xlink="http://www.w3.org/1999/xlink" content-type="dwc:lifeStage" xlink:type="simple">adult</named-content>; occurrenceID: <named-content xmlns:xlink="http://www.w3.org/1999/xlink" content-type="dwc:occurrenceID" xlink:type="simple">A9A598D5-638B-543C-BD2D-3DA45D112B1A</named-content>; <bold>Taxon:</bold> scientificName: <named-content xmlns:xlink="http://www.w3.org/1999/xlink" content-type="dwc:scientificName" xlink:type="simple"><tp:taxon-name><tp:taxon-name-part taxon-name-part-type="genus" reg="Agathis">Agathis</tp:taxon-name-part><tp:taxon-name-part taxon-name-part-type="species" reg="ebula">ebula</tp:taxon-name-part></tp:taxon-name> Nixon, 1950</named-content>; <bold>Record Level:</bold> basisOfRecord: <named-content xmlns:xlink="http://www.w3.org/1999/xlink" content-type="dwc:basisOfRecord" xlink:type="simple">PreservedSpecimen</named-content></p></list-item><list-item><p><bold>Type status:</bold> <named-content xmlns:xlink="http://www.w3.org/1999/xlink" content-type="dwc:typeStatus" xlink:type="simple">Other material</named-content>. <bold>Occurrence:</bold> catalogNumber: <named-content xmlns:xlink="http://www.w3.org/1999/xlink" content-type="dwc:catalogNumber" xlink:type="simple">20004545; 20004518; 20004569; 20004533(ZJUH)</named-content>; recordedBy: <named-content xmlns:xlink="http://www.w3.org/1999/xlink" content-type="dwc:recordedBy" xlink:type="simple">Lin Naiquan</named-content>; individualCount: <named-content xmlns:xlink="http://www.w3.org/1999/xlink" content-type="dwc:individualCount" xlink:type="simple">4</named-content>; sex: <named-content xmlns:xlink="http://www.w3.org/1999/xlink" content-type="dwc:sex" xlink:type="simple">female</named-content>; lifeStage: <named-content xmlns:xlink="http://www.w3.org/1999/xlink" content-type="dwc:lifeStage" xlink:type="simple">adult</named-content>; occurrenceID: <named-content xmlns:xlink="http://www.w3.org/1999/xlink" content-type="dwc:occurrenceID" xlink:type="simple">CB150999-0177-5586-A9B5-1FD2B96D4621</named-content>; <bold>Location:</bold> country: <named-content xmlns:xlink="http://www.w3.org/1999/xlink" content-type="dwc:country" xlink:type="simple">China</named-content>; stateProvince: <named-content xmlns:xlink="http://www.w3.org/1999/xlink" content-type="dwc:stateProvince" xlink:type="simple">Liaoning</named-content>; municipality: <named-content xmlns:xlink="http://www.w3.org/1999/xlink" content-type="dwc:municipality" xlink:type="simple">Shenyang</named-content>; locality: <named-content xmlns:xlink="http://www.w3.org/1999/xlink" content-type="dwc:locality" xlink:type="simple">Dongling</named-content>; <bold>Event:</bold> verbatimEventDate: <named-content xmlns:xlink="http://www.w3.org/1999/xlink" content-type="dwc:verbatimEventDate" xlink:type="simple">9.VII.1992</named-content>; <bold>Record Level:</bold> basisOfRecord: <named-content xmlns:xlink="http://www.w3.org/1999/xlink" content-type="dwc:basisOfRecord" xlink:type="simple">PreservedSpecimen</named-content></p></list-item><list-item><p><bold>Type status:</bold> <named-content xmlns:xlink="http://www.w3.org/1999/xlink" content-type="dwc:typeStatus" xlink:type="simple">Other material</named-content>. <bold>Occurrence:</bold> catalogNumber: <named-content xmlns:xlink="http://www.w3.org/1999/xlink" content-type="dwc:catalogNumber" xlink:type="simple">947620; 947672(ZJUH)</named-content>; recordedBy: <named-content xmlns:xlink="http://www.w3.org/1999/xlink" content-type="dwc:recordedBy" xlink:type="simple">Lou Juxian</named-content>; individualCount: <named-content xmlns:xlink="http://www.w3.org/1999/xlink" content-type="dwc:individualCount" xlink:type="simple">2</named-content>; sex: <named-content xmlns:xlink="http://www.w3.org/1999/xlink" content-type="dwc:sex" xlink:type="simple">female</named-content>; lifeStage: <named-content xmlns:xlink="http://www.w3.org/1999/xlink" content-type="dwc:lifeStage" xlink:type="simple">adult</named-content>; occurrenceID: <named-content xmlns:xlink="http://www.w3.org/1999/xlink" content-type="dwc:occurrenceID" xlink:type="simple">60D59A79-EEFE-5E49-9476-4674FA6D9A6D</named-content>; <bold>Location:</bold> country: <named-content xmlns:xlink="http://www.w3.org/1999/xlink" content-type="dwc:country" xlink:type="simple">China</named-content>; stateProvince: <named-content xmlns:xlink="http://www.w3.org/1999/xlink" content-type="dwc:stateProvince" xlink:type="simple">Liaoning</named-content>; municipality: <named-content xmlns:xlink="http://www.w3.org/1999/xlink" content-type="dwc:municipality" xlink:type="simple">Shenyang</named-content>; locality: <named-content xmlns:xlink="http://www.w3.org/1999/xlink" content-type="dwc:locality" xlink:type="simple">Dongling</named-content>; <bold>Event:</bold> verbatimEventDate: <named-content xmlns:xlink="http://www.w3.org/1999/xlink" content-type="dwc:verbatimEventDate" xlink:type="simple">21.VI.1994</named-content>; <bold>Record Level:</bold> basisOfRecord: <named-content xmlns:xlink="http://www.w3.org/1999/xlink" content-type="dwc:basisOfRecord" xlink:type="simple">PreservedSpecimen</named-content></p></list-item><list-item><p><bold>Type status:</bold> <named-content xmlns:xlink="http://www.w3.org/1999/xlink" content-type="dwc:typeStatus" xlink:type="simple">Other material</named-content>. <bold>Occurrence:</bold> catalogNumber: <named-content xmlns:xlink="http://www.w3.org/1999/xlink" content-type="dwc:catalogNumber" xlink:type="simple">821523; 822287 (ZJUH)</named-content>; recordedBy: <named-content xmlns:xlink="http://www.w3.org/1999/xlink" content-type="dwc:recordedBy" xlink:type="simple">He Junhua</named-content>; individualCount: <named-content xmlns:xlink="http://www.w3.org/1999/xlink" content-type="dwc:individualCount" xlink:type="simple">2</named-content>; sex: <named-content xmlns:xlink="http://www.w3.org/1999/xlink" content-type="dwc:sex" xlink:type="simple">female</named-content>; lifeStage: <named-content xmlns:xlink="http://www.w3.org/1999/xlink" content-type="dwc:lifeStage" xlink:type="simple">adult</named-content>; occurrenceID: <named-content xmlns:xlink="http://www.w3.org/1999/xlink" content-type="dwc:occurrenceID" xlink:type="simple">B77CEF16-337B-5B0F-B480-A2C93C49BD65</named-content>; <bold>Location:</bold> country: <named-content xmlns:xlink="http://www.w3.org/1999/xlink" content-type="dwc:country" xlink:type="simple">China</named-content>; stateProvince: <named-content xmlns:xlink="http://www.w3.org/1999/xlink" content-type="dwc:stateProvince" xlink:type="simple">Guangxi</named-content>; county: <named-content xmlns:xlink="http://www.w3.org/1999/xlink" content-type="dwc:county" xlink:type="simple">Longzhou</named-content>; locality: <named-content xmlns:xlink="http://www.w3.org/1999/xlink" content-type="dwc:locality" xlink:type="simple">Nonggang</named-content>; <bold>Event:</bold> verbatimEventDate: <named-content xmlns:xlink="http://www.w3.org/1999/xlink" content-type="dwc:verbatimEventDate" xlink:type="simple">19.V.1982</named-content>; <bold>Record Level:</bold> basisOfRecord: <named-content xmlns:xlink="http://www.w3.org/1999/xlink" content-type="dwc:basisOfRecord" xlink:type="simple">PreservedSpecimen</named-content></p></list-item><list-item><p><bold>Type status:</bold> <named-content xmlns:xlink="http://www.w3.org/1999/xlink" content-type="dwc:typeStatus" xlink:type="simple">Other material</named-content>. <bold>Occurrence:</bold> catalogNumber: <named-content xmlns:xlink="http://www.w3.org/1999/xlink" content-type="dwc:catalogNumber" xlink:type="simple">882682 (ZJUH)</named-content>; recordedBy: <named-content xmlns:xlink="http://www.w3.org/1999/xlink" content-type="dwc:recordedBy" xlink:type="simple">Guo Shijian</named-content>; individualCount: <named-content xmlns:xlink="http://www.w3.org/1999/xlink" content-type="dwc:individualCount" xlink:type="simple">1</named-content>; sex: <named-content xmlns:xlink="http://www.w3.org/1999/xlink" content-type="dwc:sex" xlink:type="simple">female</named-content>; lifeStage: <named-content xmlns:xlink="http://www.w3.org/1999/xlink" content-type="dwc:lifeStage" xlink:type="simple">adult</named-content>; occurrenceID: <named-content xmlns:xlink="http://www.w3.org/1999/xlink" content-type="dwc:occurrenceID" xlink:type="simple">ECEC6C27-612B-5D48-BEF0-6A353BC18C7B</named-content>; <bold>Location:</bold> country: <named-content xmlns:xlink="http://www.w3.org/1999/xlink" content-type="dwc:country" xlink:type="simple">China</named-content>; stateProvince: <named-content xmlns:xlink="http://www.w3.org/1999/xlink" content-type="dwc:stateProvince" xlink:type="simple">Zhejiang</named-content>; locality: <named-content xmlns:xlink="http://www.w3.org/1999/xlink" content-type="dwc:locality" xlink:type="simple">Xitianmushan</named-content>; <bold>Event:</bold> verbatimEventDate: <named-content xmlns:xlink="http://www.w3.org/1999/xlink" content-type="dwc:verbatimEventDate" xlink:type="simple">16-18.V.1988</named-content>; <bold>Record Level:</bold> basisOfRecord: <named-content xmlns:xlink="http://www.w3.org/1999/xlink" content-type="dwc:basisOfRecord" xlink:type="simple">PreservedSpecimen</named-content></p></list-item><list-item><p><bold>Type status:</bold> <named-content xmlns:xlink="http://www.w3.org/1999/xlink" content-type="dwc:typeStatus" xlink:type="simple">Other material</named-content>. <bold>Occurrence:</bold> catalogNumber: <named-content xmlns:xlink="http://www.w3.org/1999/xlink" content-type="dwc:catalogNumber" xlink:type="simple">882682 (ZJUH)</named-content>; recordedBy: <named-content xmlns:xlink="http://www.w3.org/1999/xlink" content-type="dwc:recordedBy" xlink:type="simple">Chen Xuexin</named-content>; individualCount: <named-content xmlns:xlink="http://www.w3.org/1999/xlink" content-type="dwc:individualCount" xlink:type="simple">1</named-content>; sex: <named-content xmlns:xlink="http://www.w3.org/1999/xlink" content-type="dwc:sex" xlink:type="simple">female</named-content>; lifeStage: <named-content xmlns:xlink="http://www.w3.org/1999/xlink" content-type="dwc:lifeStage" xlink:type="simple">adult</named-content>; occurrenceID: <named-content xmlns:xlink="http://www.w3.org/1999/xlink" content-type="dwc:occurrenceID" xlink:type="simple">48AFF3B7-2573-5859-97C6-0E68DCA9FB76</named-content>; <bold>Location:</bold> country: <named-content xmlns:xlink="http://www.w3.org/1999/xlink" content-type="dwc:country" xlink:type="simple">China</named-content>; stateProvince: <named-content xmlns:xlink="http://www.w3.org/1999/xlink" content-type="dwc:stateProvince" xlink:type="simple">Zhejiang</named-content>; locality: <named-content xmlns:xlink="http://www.w3.org/1999/xlink" content-type="dwc:locality" xlink:type="simple">Xitianmushan</named-content>; <bold>Event:</bold> verbatimEventDate: <named-content xmlns:xlink="http://www.w3.org/1999/xlink" content-type="dwc:verbatimEventDate" xlink:type="simple">21.VII.1987</named-content>; <bold>Record Level:</bold> basisOfRecord: <named-content xmlns:xlink="http://www.w3.org/1999/xlink" content-type="dwc:basisOfRecord" xlink:type="simple">PreservedSpecimen</named-content></p></list-item></list></tp:treatment-sec><tp:treatment-sec sec-type="Distribution"><title>Distribution</title><p>China (Liaoning, Guangxi, Zhejiang, Taiwan) (Figs <xref ref-type="fig" rid="F12923941">19</xref>, <xref ref-type="fig" rid="F12923953">20</xref>); Russia; Japan; Korea; India; Vietnam; Thailand.</p></tp:treatment-sec><tp:treatment-sec sec-type="Notes"><title>Notes</title><p><italic><tp:taxon-name><tp:taxon-name-part taxon-name-part-type="genus" reg="Aerophilus">Aerophilus</tp:taxon-name-part><tp:taxon-name-part taxon-name-part-type="species" reg="ebulus">ebulus</tp:taxon-name-part></tp:taxon-name></italic> (Nixon, 1950) was reinstated from synonym of <italic><tp:taxon-name><tp:taxon-name-part taxon-name-part-type="genus" reg="Aerophilus">Aerophilus</tp:taxon-name-part><tp:taxon-name-part taxon-name-part-type="species" reg="romani">romani</tp:taxon-name-part></tp:taxon-name></italic> (Shestakov, 1940) by <xref ref-type="bibr" rid="B12792059">Sharkey and Clutts (2011)</xref>, based on the reason that <italic><tp:taxon-name><tp:taxon-name-part taxon-name-part-type="genus" reg="Aerophilus">A.</tp:taxon-name-part><tp:taxon-name-part taxon-name-part-type="species" reg="ebulus">ebulus</tp:taxon-name-part></tp:taxon-name></italic> has milky-white middle and hind basitarsomeres. However, we checked the holotype of <italic><tp:taxon-name><tp:taxon-name-part taxon-name-part-type="genus" reg="Aerophilus">A.</tp:taxon-name-part><tp:taxon-name-part taxon-name-part-type="species" reg="ebulus">ebulus</tp:taxon-name-part></tp:taxon-name></italic> (Nixon, 1950) and found that the type actually has the middle and hind tarsi completely black, which is identical to <italic><tp:taxon-name><tp:taxon-name-part taxon-name-part-type="genus" reg="Aerophilus">A.</tp:taxon-name-part><tp:taxon-name-part taxon-name-part-type="species" reg="romani">romani</tp:taxon-name-part></tp:taxon-name></italic> (Shestakov).</p></tp:treatment-sec><tp:treatment-sec><!--Section generated to contain objects referenced in tp:taxon-treatment.--><fig id="F12923941" position="float" orientation="portrait"><object-id xmlns:xlink="http://www.w3.org/1999/xlink" content-type="arpha" xlink:type="simple">229912A4-0CFB-54E9-B579-D76D4EF53AD9</object-id><object-id xmlns:xlink="http://www.w3.org/1999/xlink" content-type="doi" xlink:type="simple">10.3897/BDJ.13.e157012.figure19</object-id><label>Figure 19.</label><caption><p><italic><tp:taxon-name><tp:taxon-name-part taxon-name-part-type="genus" reg="Aerophilus">Aerophilus</tp:taxon-name-part><tp:taxon-name-part taxon-name-part-type="species" reg="romani">romani</tp:taxon-name-part></tp:taxon-name></italic> (Shestakov, 1940)，China. <bold>A</bold> habitus, lateral aspect; <bold>B</bold> fore wing; <bold>C</bold> mesosoma, lateral aspect; <bold>D</bold> mesosoma, dorsal aspect; <bold>E</bold> head, dorsal aspect; <bold>F</bold> head, front aspect; <bold>G</bold> head, lateral aspect; <bold>H</bold> hind femur; <bold>I</bold> metasoma, dorsal aspect. Scale-bars A-G, I 1 mm, H 0.5 mm.</p></caption><graphic xmlns:xlink="http://www.w3.org/1999/xlink" xlink:href="bdj-13-e157012-g019.jpg" position="float" id="oo_1311799.jpg" orientation="portrait" xlink:type="simple"><uri content-type="original_file" xlink:type="simple">https://binary.pensoft.net/fig/1311799</uri></graphic></fig><fig id="F12923953" position="float" orientation="portrait"><object-id xmlns:xlink="http://www.w3.org/1999/xlink" content-type="arpha" xlink:type="simple">8BDD3043-4EF7-5B85-9CC4-E4F1667AE291</object-id><object-id xmlns:xlink="http://www.w3.org/1999/xlink" content-type="doi" xlink:type="simple">10.3897/BDJ.13.e157012.figure20</object-id><label>Figure 20.</label><caption><p><italic><tp:taxon-name><tp:taxon-name-part taxon-name-part-type="genus" reg="Aerophilus">Aerophilus</tp:taxon-name-part><tp:taxon-name-part taxon-name-part-type="species" reg="romani">romani</tp:taxon-name-part></tp:taxon-name></italic> (Shestakov, 1940), China, variation, habitus, lateral aspect. Scale-bar 1 mm.</p></caption><graphic xmlns:xlink="http://www.w3.org/1999/xlink" xlink:href="bdj-13-e157012-g020.jpg" position="float" id="oo_1311800.jpg" orientation="portrait" xlink:type="simple"><uri content-type="original_file" xlink:type="simple">https://binary.pensoft.net/fig/1311800</uri></graphic></fig></tp:treatment-sec><ref-list><ref id="B12792090"><element-citation xmlns:xlink="http://www.w3.org/1999/xlink" publication-type="article" xlink:type="simple"><person-group person-group-type="author"><name name-style="western"><surname>Shestakov</surname><given-names>A.</given-names></name><etal/></person-group><year>1940</year><article-title>Zur Kenntnis der Braconiden Ostsibiriens</article-title><source>Arkiv för Zoologi</source><volume>32A</volume><issue>19</issue><fpage>1</fpage><lpage>21</lpage></element-citation></ref><ref id="B12792099"><element-citation xmlns:xlink="http://www.w3.org/1999/xlink" publication-type="chapter" xlink:type="simple"><person-group person-group-type="author"><name name-style="western"><surname>Shenefelt</surname><given-names>R. D.</given-names></name></person-group><year>1970</year><chapter-title>Braconidae 3 Agathidinae</chapter-title><person-group person-group-type="editor"><name name-style="western"><surname>Ferrière</surname><given-names>Ch.</given-names></name><name name-style="western"><surname>van der Vecht</surname><given-names>J.</given-names></name></person-group><source>Hymenopterorum Catalogus (nova editio)</source><volume>Pars 6</volume><size units="page">307-428</size></element-citation></ref><ref id="B12792037"><element-citation xmlns:xlink="http://www.w3.org/1999/xlink" publication-type="chapter" xlink:type="simple"><person-group person-group-type="author"><name name-style="western"><surname>Sharkey</surname><given-names>M. J.</given-names></name></person-group><year>1998</year><chapter-title>Agathidinae</chapter-title><person-group person-group-type="editor"><name name-style="western"><surname>Lehr</surname><given-names>P. A.</given-names></name></person-group><source>Key to the insects of Russian Far East. Vol. 4. <tp:taxon-name><tp:taxon-name-part taxon-name-part-type="order">Neuropteroidea</tp:taxon-name-part></tp:taxon-name>, <tp:taxon-name><tp:taxon-name-part taxon-name-part-type="order">Mecoptera</tp:taxon-name-part></tp:taxon-name>, <tp:taxon-name><tp:taxon-name-part taxon-name-part-type="order">Hymenoptera</tp:taxon-name-part></tp:taxon-name>. Pt 3</source><size units="page">520-531</size></element-citation></ref><ref id="B12789864"><element-citation xmlns:xlink="http://www.w3.org/1999/xlink" publication-type="book" xlink:type="simple"><person-group person-group-type="author"><name name-style="western"><surname>Chen</surname><given-names>J. H.</given-names></name><name name-style="western"><surname>Yang</surname><given-names>J. Q.</given-names></name></person-group><year>2006</year><source><tp:taxon-name><tp:taxon-name-part taxon-name-part-type="order">Hymenoptera</tp:taxon-name-part></tp:taxon-name> <tp:taxon-name><tp:taxon-name-part taxon-name-part-type="family">Braconidae</tp:taxon-name-part></tp:taxon-name> (IV) <tp:taxon-name><tp:taxon-name-part taxon-name-part-type="subfamily">Agathidinae</tp:taxon-name-part></tp:taxon-name>.</source><volume>Insect 46</volume><publisher-name>Fauna Sinica</publisher-name><size units="page">i-vii, 1-301</size></element-citation></ref><ref id="B12792163"><element-citation xmlns:xlink="http://www.w3.org/1999/xlink" publication-type="article" xlink:type="simple"><person-group person-group-type="author"><name name-style="western"><surname>van Achterberg</surname><given-names>C.</given-names></name><name name-style="western"><surname>Long</surname><given-names>K. D.</given-names></name></person-group><year>2010</year><article-title>Revision of the <tp:taxon-name><tp:taxon-name-part taxon-name-part-type="subfamily">Agathidinae</tp:taxon-name-part></tp:taxon-name> (<tp:taxon-name><tp:taxon-name-part taxon-name-part-type="order">Hymenoptera</tp:taxon-name-part></tp:taxon-name>, <tp:taxon-name><tp:taxon-name-part taxon-name-part-type="family">Braconidae</tp:taxon-name-part></tp:taxon-name>) of Vietnam, with the description of forty-two new species and three new genera</article-title><source>ZooKeys</source><volume>54</volume><fpage>1</fpage><lpage>184</lpage><pub-id pub-id-type="doi">10.3897/zookeys.54.475</pub-id></element-citation></ref><ref id="B12792059"><element-citation xmlns:xlink="http://www.w3.org/1999/xlink" publication-type="article" xlink:type="simple"><person-group person-group-type="author"><name name-style="western"><surname>Sharkey</surname><given-names>M. J.</given-names></name><name name-style="western"><surname>Clutts</surname><given-names>S. A.</given-names></name></person-group><year>2011</year><article-title>A revision of Thai <tp:taxon-name><tp:taxon-name-part taxon-name-part-type="subfamily">Agathidinae</tp:taxon-name-part></tp:taxon-name> (<tp:taxon-name><tp:taxon-name-part taxon-name-part-type="order">Hymenoptera</tp:taxon-name-part></tp:taxon-name>, <tp:taxon-name><tp:taxon-name-part taxon-name-part-type="family">Braconidae</tp:taxon-name-part></tp:taxon-name>), with descriptions of six new species</article-title><source>Journal of <tp:taxon-name><tp:taxon-name-part taxon-name-part-type="order">Hymenoptera</tp:taxon-name-part></tp:taxon-name> Research</source><volume>22</volume><fpage>69</fpage><lpage>132</lpage><pub-id pub-id-type="doi">10.3897/jhr.22.1299</pub-id></element-citation></ref><ref id="B12791888"><element-citation xmlns:xlink="http://www.w3.org/1999/xlink" publication-type="article" xlink:type="simple"><person-group person-group-type="author"><name name-style="western"><surname>Chou</surname><given-names>L. Y.</given-names></name><name name-style="western"><surname>Sharkey</surname><given-names>M. J.</given-names></name></person-group><year>1989</year><article-title>The <tp:taxon-name><tp:taxon-name-part taxon-name-part-type="family">Braconidae</tp:taxon-name-part></tp:taxon-name> (<tp:taxon-name><tp:taxon-name-part taxon-name-part-type="order">Hymenoptera</tp:taxon-name-part></tp:taxon-name>) of Taiwan. 1. <tp:taxon-name><tp:taxon-name-part taxon-name-part-type="subfamily">Agathidinae</tp:taxon-name-part></tp:taxon-name></article-title><source>Journal of Taiwan Museum</source><volume>42</volume><issue>1</issue><fpage>147</fpage><lpage>223</lpage></element-citation></ref><ref id="B12789319"><element-citation xmlns:xlink="http://www.w3.org/1999/xlink" publication-type="book" xlink:type="simple"><person-group person-group-type="author"><name name-style="western"><surname>Bhat</surname><given-names>S.</given-names></name><name name-style="western"><surname>Gupta</surname><given-names>V. K.</given-names></name></person-group><year>1977</year><source>The subfamily <tp:taxon-name><tp:taxon-name-part taxon-name-part-type="subfamily">Agathidinae</tp:taxon-name-part></tp:taxon-name> (<tp:taxon-name><tp:taxon-name-part taxon-name-part-type="order">Hymenoptera</tp:taxon-name-part></tp:taxon-name>, <tp:taxon-name><tp:taxon-name-part taxon-name-part-type="family">Braconidae</tp:taxon-name-part></tp:taxon-name>). Ichneumonologia Orientalis</source><volume>6</volume><publisher-name>Oriental Insects Monograph</publisher-name><size units="page">353</size></element-citation></ref><ref id="B12792068"><element-citation xmlns:xlink="http://www.w3.org/1999/xlink" publication-type="article" xlink:type="simple"><person-group person-group-type="author"><name name-style="western"><surname>Sharkey</surname><given-names>M. J.</given-names></name><name name-style="western"><surname>Clutts</surname><given-names>S.</given-names></name><name name-style="western"><surname>Tucker</surname><given-names>E. M.</given-names></name><name name-style="western"><surname>Janzen</surname><given-names>D.</given-names></name><name name-style="western"><surname>Hallwachs</surname><given-names>W.</given-names></name><name name-style="western"><surname>Dapkey</surname><given-names>T.</given-names></name><name name-style="western"><surname>Smith</surname><given-names>M. A.</given-names></name></person-group><year>2011</year><article-title><italic><tp:taxon-name><tp:taxon-name-part taxon-name-part-type="genus" reg="Lytopylus">Lytopylus</tp:taxon-name-part></tp:taxon-name></italic> Förster (<tp:taxon-name><tp:taxon-name-part taxon-name-part-type="order">Hymenoptera</tp:taxon-name-part></tp:taxon-name>, <tp:taxon-name><tp:taxon-name-part taxon-name-part-type="family">Braconidae</tp:taxon-name-part></tp:taxon-name>, <tp:taxon-name><tp:taxon-name-part taxon-name-part-type="subfamily">Agathidinae</tp:taxon-name-part></tp:taxon-name>) species from Costa Rica, with an emphasis on specimens reared from caterpillars in Area de Conservacion Guanacaste</article-title><source>ZooKeys</source><volume>130</volume><fpage>379</fpage><lpage>419</lpage><pub-id pub-id-type="doi">10.3897/zookeys.130.1569</pub-id></element-citation></ref><ref id="B12791953"><element-citation xmlns:xlink="http://www.w3.org/1999/xlink" publication-type="article" xlink:type="simple"><person-group person-group-type="author"><name name-style="western"><surname>Nixon</surname><given-names>G. E.J.</given-names></name></person-group><year>1950</year><article-title>New Indian <tp:taxon-name><tp:taxon-name-part taxon-name-part-type="family">Braconidae</tp:taxon-name-part></tp:taxon-name> bred from lepidopterous defoliators (<tp:taxon-name><tp:taxon-name-part taxon-name-part-type="order">Hymenoptera</tp:taxon-name-part></tp:taxon-name>)</article-title><source>Annals and Magazine of Natural History</source><volume>12</volume><issue>3</issue><fpage>453</fpage><lpage>474</lpage><pub-id pub-id-type="doi">10.1080/00222935008654071</pub-id></element-citation></ref><ref id="B12792050"><element-citation xmlns:xlink="http://www.w3.org/1999/xlink" publication-type="article" xlink:type="simple"><person-group person-group-type="author"><name name-style="western"><surname>Sharkey</surname><given-names>M. J.</given-names></name><name name-style="western"><surname>Chapman</surname><given-names>E. G.</given-names></name><name name-style="western"><surname>De Campos</surname><given-names>G. I.</given-names></name></person-group><year>2016</year><article-title>Revision of <italic><tp:taxon-name><tp:taxon-name-part taxon-name-part-type="genus" reg="Aerophilus">Aerophilus</tp:taxon-name-part></tp:taxon-name></italic> Szépligeti (<tp:taxon-name><tp:taxon-name-part taxon-name-part-type="order">Hymenoptera</tp:taxon-name-part></tp:taxon-name>, <tp:taxon-name><tp:taxon-name-part taxon-name-part-type="family">Braconidae</tp:taxon-name-part></tp:taxon-name>, <tp:taxon-name><tp:taxon-name-part taxon-name-part-type="subfamily">Agathidinae</tp:taxon-name-part></tp:taxon-name>) from Eastern North America, with a key to Nearctic species north of Mexico</article-title><source>Contributions in Science</source><volume>524</volume><fpage>51</fpage><lpage>109</lpage><pub-id pub-id-type="doi">10.5962/p.308968</pub-id></element-citation></ref></ref-list></tp:taxon-treatment>
