# Supplementary material for: The genus Aerophilus Szépligeti, 1902 (Hymenoptera, Braconidae, Agathidinae) in China
Source: Biodivers Data J. 2025 Jun 13;13:e157012. doi: 10.3897/BDJ.13.e157012 (PMC12238974; doi:10.3897/BDJ.13.e157012)
Supplement: XML Treatment for Aerophilus rufipes [file BDJ.13.e157012-treatment4.xml]

<!DOCTYPE tp:taxon-treatment
  PUBLIC "-//TaxonX//DTD Taxonomic Treatment Publishing DTD v0 20100105//EN" "tax-treatment-NSO.dtd">
<tp:taxon-treatment xmlns:tp="http://www.plazi.org/taxpub"><tp:treatment-meta><mixed-citation publication-type="journal"><person-group><name><surname>Wu</surname><given-names>Qiong</given-names></name><name><surname>Tang</surname><given-names>Pu</given-names></name><name><surname>Fang</surname><given-names>Yu</given-names></name><name><surname>van Achterberg</surname><given-names>Cornelis</given-names></name><name><surname>Chen</surname><given-names>Xue-xin</given-names></name></person-group><article-title>The genus <italic><tp:taxon-name><tp:taxon-name-part taxon-name-part-type="genus" reg="Aerophilus">Aerophilus</tp:taxon-name-part></tp:taxon-name></italic> Szépligeti, 1902 (<tp:taxon-name><tp:taxon-name-part taxon-name-part-type="order">Hymenoptera</tp:taxon-name-part></tp:taxon-name>, <tp:taxon-name><tp:taxon-name-part taxon-name-part-type="family">Braconidae</tp:taxon-name-part></tp:taxon-name>, <tp:taxon-name><tp:taxon-name-part taxon-name-part-type="subfamily">Agathidinae</tp:taxon-name-part></tp:taxon-name>) in China</article-title><source>Biodivers Data J</source><day>13</day><month>06</month><year>2025</year><volume>13</volume><pub-id pub-id-type="doi">10.3897/BDJ.13.e157012</pub-id></mixed-citation></tp:treatment-meta><tp:nomenclature><tp:taxon-name>
            <object-id xmlns:xlink="http://www.w3.org/1999/xlink" content-type="arpha" xlink:type="simple">B8F38012-724A-5764-B8A9-376C7F2223AC</object-id>
            <tp:taxon-name-part taxon-name-part-type="genus">Aerophilus</tp:taxon-name-part>
            <tp:taxon-name-part taxon-name-part-type="species">rufipes</tp:taxon-name-part>
          </tp:taxon-name><tp:taxon-authority>(Nees, 1812)</tp:taxon-authority><tp:nomenclature-citation-list><tp:nomenclature-citation><tp:taxon-name>
                <tp:taxon-name-part taxon-name-part-type="genus" reg="Microdus">Microdus</tp:taxon-name-part>
                <tp:taxon-name-part taxon-name-part-type="species" reg="rufipes">rufipes</tp:taxon-name-part>
              </tp:taxon-name><comment> <xref ref-type="bibr" rid="B12791933">Nees von Esenbeck 1812</xref>: 189.</comment></tp:nomenclature-citation><tp:nomenclature-citation><tp:taxon-name>
                <tp:taxon-name-part taxon-name-part-type="genus" reg="Braunsia">Braunsia</tp:taxon-name-part>
                <tp:taxon-name-part taxon-name-part-type="species" reg="rufipes">rufipes</tp:taxon-name-part>
              </tp:taxon-name><comment>: <italic><xref ref-type="bibr" rid="B12792138">Telenga 1955</xref></italic>: 277; <xref ref-type="bibr" rid="B12792099">Shenefelt 1970</xref>: 375.</comment></tp:nomenclature-citation><tp:nomenclature-citation><tp:taxon-name>
                <tp:taxon-name-part taxon-name-part-type="genus" reg="Agathis">Agathis</tp:taxon-name-part>
                <tp:taxon-name-part taxon-name-part-type="species" reg="rufipes">rufipes</tp:taxon-name-part>
              </tp:taxon-name><comment>: <xref ref-type="bibr" rid="B12791915">Evenhuis and Vlug 1983</xref>, 1983: 122.</comment></tp:nomenclature-citation><tp:nomenclature-citation><tp:taxon-name>
                <tp:taxon-name-part taxon-name-part-type="genus" reg="Bassus">Bassus</tp:taxon-name-part>
                <tp:taxon-name-part taxon-name-part-type="species" reg="rufipes">rufipes</tp:taxon-name-part>
              </tp:taxon-name><comment>: <xref ref-type="bibr" rid="B12792112">Simbolotti and van Achterberg 1992</xref>: 35; <xref ref-type="bibr" rid="B12792011">Sharkey 1996</xref>: 48; <xref ref-type="bibr" rid="B12789864">Chen and Yang 2006</xref>: 57.</comment></tp:nomenclature-citation><tp:nomenclature-citation><tp:taxon-name>
                <tp:taxon-name-part taxon-name-part-type="genus" reg="Braunsia">Braunsia</tp:taxon-name-part>
                <tp:taxon-name-part taxon-name-part-type="species" reg="germanica">germanica</tp:taxon-name-part>
              </tp:taxon-name><comment> <xref ref-type="bibr" rid="B12791897">Enderlein 1904</xref>: 436. Synonymised by <xref ref-type="bibr" rid="B12791906">Enderlein (1908)</xref>.</comment></tp:nomenclature-citation><tp:nomenclature-citation><tp:taxon-name>
                <tp:taxon-name-part taxon-name-part-type="genus" reg="Bassus">Bassus</tp:taxon-name-part>
                <tp:taxon-name-part taxon-name-part-type="species" reg="diversus">diversus</tp:taxon-name-part>
              </tp:taxon-name><comment> <xref ref-type="bibr" rid="B12791924">Muesebeck 1933</xref>: 48. Synonymised by <xref ref-type="bibr" rid="B12792011">Sharkey (1996)</xref>.</comment></tp:nomenclature-citation><tp:nomenclature-citation><tp:taxon-name>
                <tp:taxon-name-part taxon-name-part-type="genus" reg="Microdus">Microdus</tp:taxon-name-part>
                <tp:taxon-name-part taxon-name-part-type="species" reg="amurensis">amurensis</tp:taxon-name-part>
              </tp:taxon-name><comment> <xref ref-type="bibr" rid="B12792090">Shestakov 1940</xref>: 14. Synonymised by <xref ref-type="bibr" rid="B12792037">Sharkey (1998)</xref>.</comment></tp:nomenclature-citation><tp:nomenclature-citation><tp:taxon-name>
                <tp:taxon-name-part taxon-name-part-type="genus" reg="Lytopylus">Lytopylus</tp:taxon-name-part>
                <tp:taxon-name-part taxon-name-part-type="species" reg="rufipes">rufipes</tp:taxon-name-part>
              </tp:taxon-name><comment>: <xref ref-type="bibr" rid="B12792120">Stevens et al. 2010</xref>: 19; <xref ref-type="bibr" rid="B12792129">Stevens et al. 2011</xref>: 6.</comment></tp:nomenclature-citation><tp:nomenclature-citation><tp:taxon-name>
                <tp:taxon-name-part taxon-name-part-type="genus" reg="Aerophilus">Aerophilus</tp:taxon-name-part>
                <tp:taxon-name-part taxon-name-part-type="species" reg="rufipes">rufipes</tp:taxon-name-part>
              </tp:taxon-name><comment>: <italic><xref ref-type="bibr" rid="B12792050">Sharkey et al. 2016</xref></italic>: 54.</comment></tp:nomenclature-citation></tp:nomenclature-citation-list></tp:nomenclature><tp:treatment-sec sec-type="materials"><title>Materials</title><list list-type="alpha-lower" list-content="occurrences"><list-item><p><bold>Type status:</bold> <named-content xmlns:xlink="http://www.w3.org/1999/xlink" content-type="dwc:typeStatus" xlink:type="simple">Other material</named-content>. <bold>Occurrence:</bold> catalogNumber: <named-content xmlns:xlink="http://www.w3.org/1999/xlink" content-type="dwc:catalogNumber" xlink:type="simple">20035961 (ZJUH)</named-content>; recordedBy: <named-content xmlns:xlink="http://www.w3.org/1999/xlink" content-type="dwc:recordedBy" xlink:type="simple">Hu Hongying</named-content>; individualCount: <named-content xmlns:xlink="http://www.w3.org/1999/xlink" content-type="dwc:individualCount" xlink:type="simple">1</named-content>; sex: <named-content xmlns:xlink="http://www.w3.org/1999/xlink" content-type="dwc:sex" xlink:type="simple">female</named-content>; lifeStage: <named-content xmlns:xlink="http://www.w3.org/1999/xlink" content-type="dwc:lifeStage" xlink:type="simple">adult</named-content>; occurrenceID: <named-content xmlns:xlink="http://www.w3.org/1999/xlink" content-type="dwc:occurrenceID" xlink:type="simple">1F60D8CB-AEAF-507D-A83B-98D1CDE8D7B4</named-content>; <bold>Location:</bold> country: <named-content xmlns:xlink="http://www.w3.org/1999/xlink" content-type="dwc:country" xlink:type="simple">China</named-content>; stateProvince: <named-content xmlns:xlink="http://www.w3.org/1999/xlink" content-type="dwc:stateProvince" xlink:type="simple">Xinjiang</named-content>; municipality: <named-content xmlns:xlink="http://www.w3.org/1999/xlink" content-type="dwc:municipality" xlink:type="simple">Shihezi</named-content>; locality: <named-content xmlns:xlink="http://www.w3.org/1999/xlink" content-type="dwc:locality" xlink:type="simple">Dongling</named-content>; <bold>Event:</bold> verbatimEventDate: <named-content xmlns:xlink="http://www.w3.org/1999/xlink" content-type="dwc:verbatimEventDate" xlink:type="simple">12.VII.2001</named-content>; <bold>Record Level:</bold> basisOfRecord: <named-content xmlns:xlink="http://www.w3.org/1999/xlink" content-type="dwc:basisOfRecord" xlink:type="simple">PreservedSpecimen</named-content></p></list-item></list></tp:treatment-sec><tp:treatment-sec sec-type="Distribution"><title>Distribution</title><p>China (Xinjiang) <bold>new record</bold> (Fig. <xref ref-type="fig" rid="F12923955">21</xref>); Armenia; Austria; Azerbaijan; Belgium; Bulgaria; former Czechoslovakia; Finland; France; Georgia; Germany; Hungary; Italy; Kazakhstan; Kyrgyzstan; Lithuania; Moldova; Netherlands; Poland; Romania; Russia; Slovakia; Sweden; Switzerland; Turkmenistan; USA; Ukraine; UK; Japan; Korea.</p></tp:treatment-sec><tp:treatment-sec><!--Section generated to contain objects referenced in tp:taxon-treatment.--><fig id="F12923955" position="float" orientation="portrait"><object-id xmlns:xlink="http://www.w3.org/1999/xlink" content-type="arpha" xlink:type="simple">12618541-1DEF-52F3-8106-8AC7CD6D7454</object-id><object-id xmlns:xlink="http://www.w3.org/1999/xlink" content-type="doi" xlink:type="simple">10.3897/BDJ.13.e157012.figure21</object-id><label>Figure 21.</label><caption><p><italic><tp:taxon-name><tp:taxon-name-part taxon-name-part-type="genus" reg="Aerophilus">Aerophilus</tp:taxon-name-part><tp:taxon-name-part taxon-name-part-type="species" reg="rufipes">rufipes</tp:taxon-name-part></tp:taxon-name></italic> (Nees, 1812), China. <bold>A</bold> habitus, lateral aspect; <bold>B</bold> fore wing; <bold>C</bold> mesosoma, lateral aspect; <bold>D</bold> mesosoma, dorsal aspect; <bold>E</bold> head, dorsal aspect; <bold>F</bold> head, front aspect; <bold>G</bold> head, lateral aspect; <bold>H</bold> hind femur; <bold>I</bold> metasoma, dorsal aspect. Scale-bars A-G, I 1 mm, H 0.5 mm.</p></caption><graphic xmlns:xlink="http://www.w3.org/1999/xlink" xlink:href="bdj-13-e157012-g021.jpg" position="float" id="oo_1311801.jpg" orientation="portrait" xlink:type="simple"><uri content-type="original_file" xlink:type="simple">https://binary.pensoft.net/fig/1311801</uri></graphic></fig></tp:treatment-sec><ref-list><ref id="B12791933"><element-citation xmlns:xlink="http://www.w3.org/1999/xlink" publication-type="article" xlink:type="simple"><person-group person-group-type="author"><name name-style="western"><surname>Nees von Esenbeck</surname><given-names>C. G.</given-names></name></person-group><year>1812</year><article-title>Ichneumonides Adsciti, in Genera et Familias Divisi</article-title><source>Magazin Gesellschaft Naturforschender Freunde zu Berlin</source><issue>6</issue><fpage>183</fpage><lpage>211</lpage></element-citation></ref><ref id="B12792138"><element-citation xmlns:xlink="http://www.w3.org/1999/xlink" publication-type="book" xlink:type="simple"><person-group person-group-type="author"><name name-style="western"><surname>Telenga</surname><given-names>N. A.</given-names></name></person-group><year>1955</year><source><tp:taxon-name><tp:taxon-name-part taxon-name-part-type="family">Braconidae</tp:taxon-name-part></tp:taxon-name>, subfamily <tp:taxon-name><tp:taxon-name-part taxon-name-part-type="subfamily">Microgasterinae</tp:taxon-name-part></tp:taxon-name>, subfamily <tp:taxon-name><tp:taxon-name-part taxon-name-part-type="subfamily">Agathinae</tp:taxon-name-part></tp:taxon-name></source><volume>5(4)</volume><publisher-name>Fauna USSR, Hymenoptera</publisher-name><size units="page">311</size></element-citation></ref><ref id="B12792099"><element-citation xmlns:xlink="http://www.w3.org/1999/xlink" publication-type="chapter" xlink:type="simple"><person-group person-group-type="author"><name name-style="western"><surname>Shenefelt</surname><given-names>R. D.</given-names></name></person-group><year>1970</year><chapter-title>Braconidae 3 Agathidinae</chapter-title><person-group person-group-type="editor"><name name-style="western"><surname>Ferrière</surname><given-names>Ch.</given-names></name><name name-style="western"><surname>van der Vecht</surname><given-names>J.</given-names></name></person-group><source>Hymenopterorum Catalogus (nova editio)</source><volume>Pars 6</volume><size units="page">307-428</size></element-citation></ref><ref id="B12791915"><element-citation xmlns:xlink="http://www.w3.org/1999/xlink" publication-type="article" xlink:type="simple"><person-group person-group-type="author"><name name-style="western"><surname>Evenhuis</surname><given-names>H. H.</given-names></name><name name-style="western"><surname>Vlug</surname><given-names>H. J.</given-names></name></person-group><year>1983</year><article-title>The Hymenopterous parasites of leaf-feeding apple tortricids (<tp:taxon-name><tp:taxon-name-part taxon-name-part-type="order">Lepidoptera</tp:taxon-name-part></tp:taxon-name>, <tp:taxon-name><tp:taxon-name-part taxon-name-part-type="family">Tortricidae</tp:taxon-name-part></tp:taxon-name>) in the Netherlands</article-title><source>Tijdschrift voor Entomologie</source><volume>126</volume><issue>6</issue><fpage>109</fpage><lpage>135</lpage></element-citation></ref><ref id="B12792112"><element-citation xmlns:xlink="http://www.w3.org/1999/xlink" publication-type="book" xlink:type="simple"><person-group person-group-type="author"><name name-style="western"><surname>Simbolotti</surname><given-names>G.</given-names></name><name name-style="western"><surname>van Achterberg</surname><given-names>C.</given-names></name></person-group><year>1992</year><source>Revision of the west Palaearctic species of the genus <italic><tp:taxon-name><tp:taxon-name-part taxon-name-part-type="genus" reg="Bassus">Bassus</tp:taxon-name-part></tp:taxon-name></italic> (<tp:taxon-name><tp:taxon-name-part taxon-name-part-type="order">Hymenoptera</tp:taxon-name-part></tp:taxon-name>: <tp:taxon-name><tp:taxon-name-part taxon-name-part-type="family">Braconidae</tp:taxon-name-part></tp:taxon-name>)</source><volume>281</volume><publisher-name>Zoologische Verhandelingen</publisher-name><size units="page">80</size></element-citation></ref><ref id="B12792011"><element-citation xmlns:xlink="http://www.w3.org/1999/xlink" publication-type="article" xlink:type="simple"><person-group person-group-type="author"><name name-style="western"><surname>Sharkey</surname><given-names>M. J.</given-names></name></person-group><year>1996</year><article-title>The <tp:taxon-name><tp:taxon-name-part taxon-name-part-type="subfamily">Agathidinae</tp:taxon-name-part></tp:taxon-name> (<tp:taxon-name><tp:taxon-name-part taxon-name-part-type="order">Hymenoptera</tp:taxon-name-part></tp:taxon-name>: <tp:taxon-name><tp:taxon-name-part taxon-name-part-type="family">Braconidae</tp:taxon-name-part></tp:taxon-name>) of Japan</article-title><source>Bulletin of the National Institute of Agro-Environmental Sciences</source><issue>13</issue><fpage>1</fpage><lpage>100</lpage></element-citation></ref><ref id="B12789864"><element-citation xmlns:xlink="http://www.w3.org/1999/xlink" publication-type="book" xlink:type="simple"><person-group person-group-type="author"><name name-style="western"><surname>Chen</surname><given-names>J. H.</given-names></name><name name-style="western"><surname>Yang</surname><given-names>J. Q.</given-names></name></person-group><year>2006</year><source><tp:taxon-name><tp:taxon-name-part taxon-name-part-type="order">Hymenoptera</tp:taxon-name-part></tp:taxon-name> <tp:taxon-name><tp:taxon-name-part taxon-name-part-type="family">Braconidae</tp:taxon-name-part></tp:taxon-name> (IV) <tp:taxon-name><tp:taxon-name-part taxon-name-part-type="subfamily">Agathidinae</tp:taxon-name-part></tp:taxon-name>.</source><volume>Insect 46</volume><publisher-name>Fauna Sinica</publisher-name><size units="page">i-vii, 1-301</size></element-citation></ref><ref id="B12791897"><element-citation xmlns:xlink="http://www.w3.org/1999/xlink" publication-type="article" xlink:type="simple"><person-group person-group-type="author"><name name-style="western"><surname>Enderlein</surname><given-names>G.</given-names></name></person-group><year>1904</year><article-title>Die Braconiden-Gattung <italic><tp:taxon-name><tp:taxon-name-part taxon-name-part-type="genus" reg="Braunsia">Braunsia</tp:taxon-name-part></tp:taxon-name></italic> Kriechb</article-title><source>Zoologische Jahrbücher Abteilung für Systematik</source><volume>20</volume><fpage>429</fpage><lpage>452</lpage></element-citation></ref><ref id="B12791906"><element-citation xmlns:xlink="http://www.w3.org/1999/xlink" publication-type="article" xlink:type="simple"><person-group person-group-type="author"><name name-style="western"><surname>Enderlein</surname><given-names>G.</given-names></name></person-group><year>1908</year><article-title>Biologisch-faunistische Moor und Dünnen-Studien. Ein Beitrag zur Kenntnis biosynöcischer Regionen in Westpreussen</article-title><source>Bericht des Westpreussischen Botanisch-Zoologischen Vereins</source><volume>30</volume><fpage>54</fpage><lpage>238</lpage></element-citation></ref><ref id="B12791924"><element-citation xmlns:xlink="http://www.w3.org/1999/xlink" publication-type="article" xlink:type="simple"><person-group person-group-type="author"><name name-style="western"><surname>Muesebeck</surname><given-names>C. F.W.</given-names></name></person-group><year>1933</year><article-title>Five new hymenopterous parasites of the Oriental fruit moth</article-title><source>Proceedings of the Entomological Society of Washington</source><volume>35</volume><issue>4</issue><fpage>48</fpage><lpage>54</lpage></element-citation></ref><ref id="B12792090"><element-citation xmlns:xlink="http://www.w3.org/1999/xlink" publication-type="article" xlink:type="simple"><person-group person-group-type="author"><name name-style="western"><surname>Shestakov</surname><given-names>A.</given-names></name><etal/></person-group><year>1940</year><article-title>Zur Kenntnis der Braconiden Ostsibiriens</article-title><source>Arkiv för Zoologi</source><volume>32A</volume><issue>19</issue><fpage>1</fpage><lpage>21</lpage></element-citation></ref><ref id="B12792037"><element-citation xmlns:xlink="http://www.w3.org/1999/xlink" publication-type="chapter" xlink:type="simple"><person-group person-group-type="author"><name name-style="western"><surname>Sharkey</surname><given-names>M. J.</given-names></name></person-group><year>1998</year><chapter-title>Agathidinae</chapter-title><person-group person-group-type="editor"><name name-style="western"><surname>Lehr</surname><given-names>P. A.</given-names></name></person-group><source>Key to the insects of Russian Far East. Vol. 4. <tp:taxon-name><tp:taxon-name-part taxon-name-part-type="order">Neuropteroidea</tp:taxon-name-part></tp:taxon-name>, <tp:taxon-name><tp:taxon-name-part taxon-name-part-type="order">Mecoptera</tp:taxon-name-part></tp:taxon-name>, <tp:taxon-name><tp:taxon-name-part taxon-name-part-type="order">Hymenoptera</tp:taxon-name-part></tp:taxon-name>. Pt 3</source><size units="page">520-531</size></element-citation></ref><ref id="B12792120"><element-citation xmlns:xlink="http://www.w3.org/1999/xlink" publication-type="article" xlink:type="simple"><person-group person-group-type="author"><name name-style="western"><surname>Stevens</surname><given-names>N. B.</given-names></name><name name-style="western"><surname>Austin</surname><given-names>A. D.</given-names></name><name name-style="western"><surname>Jennings</surname><given-names>J. T.</given-names></name></person-group><year>2010</year><article-title>Synopsis of Australian agathidine wasps (<tp:taxon-name><tp:taxon-name-part taxon-name-part-type="order">Hymenoptera</tp:taxon-name-part></tp:taxon-name>: <tp:taxon-name><tp:taxon-name-part taxon-name-part-type="family">Braconidae</tp:taxon-name-part></tp:taxon-name>: <tp:taxon-name><tp:taxon-name-part taxon-name-part-type="subfamily">Agathidinae</tp:taxon-name-part></tp:taxon-name>)</article-title><source>Zootaxa</source><volume>2480</volume><fpage>1</fpage><lpage>26</lpage></element-citation></ref><ref id="B12792129"><element-citation xmlns:xlink="http://www.w3.org/1999/xlink" publication-type="article" xlink:type="simple"><person-group person-group-type="author"><name name-style="western"><surname>Stevens</surname><given-names>N. B.</given-names></name><name name-style="western"><surname>Austin</surname><given-names>A. D.</given-names></name><name name-style="western"><surname>Jennings</surname><given-names>J. T.</given-names></name></person-group><year>2011</year><article-title>Diversity, distribution and taxonomy of the Australian agathidine genera <italic><tp:taxon-name><tp:taxon-name-part taxon-name-part-type="genus" reg="Camptothlipsis">Camptothlipsis</tp:taxon-name-part></tp:taxon-name></italic> Enderlein, <italic><tp:taxon-name><tp:taxon-name-part taxon-name-part-type="genus" reg="Lytopylus">Lytopylus</tp:taxon-name-part></tp:taxon-name></italic> Foerster and <italic><tp:taxon-name><tp:taxon-name-part taxon-name-part-type="genus" reg="Therophilus">Therophilus</tp:taxon-name-part></tp:taxon-name></italic> Wesmael (<tp:taxon-name><tp:taxon-name-part taxon-name-part-type="order">Hymenoptera</tp:taxon-name-part></tp:taxon-name>: <tp:taxon-name><tp:taxon-name-part taxon-name-part-type="family">Braconidae</tp:taxon-name-part></tp:taxon-name>: <tp:taxon-name><tp:taxon-name-part taxon-name-part-type="subfamily">Agathidinae</tp:taxon-name-part></tp:taxon-name>)</article-title><source>Zootaxa</source><issue>2887</issue><fpage>1</fpage><lpage>49</lpage></element-citation></ref><ref id="B12792050"><element-citation xmlns:xlink="http://www.w3.org/1999/xlink" publication-type="article" xlink:type="simple"><person-group person-group-type="author"><name name-style="western"><surname>Sharkey</surname><given-names>M. J.</given-names></name><name name-style="western"><surname>Chapman</surname><given-names>E. G.</given-names></name><name name-style="western"><surname>De Campos</surname><given-names>G. I.</given-names></name></person-group><year>2016</year><article-title>Revision of <italic><tp:taxon-name><tp:taxon-name-part taxon-name-part-type="genus" reg="Aerophilus">Aerophilus</tp:taxon-name-part></tp:taxon-name></italic> Szépligeti (<tp:taxon-name><tp:taxon-name-part taxon-name-part-type="order">Hymenoptera</tp:taxon-name-part></tp:taxon-name>, <tp:taxon-name><tp:taxon-name-part taxon-name-part-type="family">Braconidae</tp:taxon-name-part></tp:taxon-name>, <tp:taxon-name><tp:taxon-name-part taxon-name-part-type="subfamily">Agathidinae</tp:taxon-name-part></tp:taxon-name>) from Eastern North America, with a key to Nearctic species north of Mexico</article-title><source>Contributions in Science</source><volume>524</volume><fpage>51</fpage><lpage>109</lpage><pub-id pub-id-type="doi">10.5962/p.308968</pub-id></element-citation></ref></ref-list></tp:taxon-treatment>
